# Supplementary material for: Taxonomic-Level Protein Quantification in Metaproteomics Using a Biomass-Constrained Expectation–Maximization Approach
Source: J Am Soc Mass Spectrom. 2026 Jan 15;37(2):424–39. doi: 10.1021/jasms.5c00332 (PMC12879945; doi:10.1021/jasms.5c00332)
Supplement: Supplementary file 2 [file js5c00332_si_002.xlsx]

## Sheet: Table_of_Contents
Supplementary Materials for
"Taxonomic-Level Protein Quantification in
Metaproteomics Using a Biomass-Constrained
Expectation-Maximization Approach
Gelio Alves1, Mehdi B. Hamaneh1, Aleksey Y. Ogurtsov1, Yi-Kuo Yu*1
1National Library of Medicine,
National Institutes of Health
Bethesda, MD 20894, USA
	Table of Contents
Sheet Order	Sheet Name	Sheet Contents
1	Table_of_Contents	Table of Contents
2	Table S1	Table S1. List of the scientific names and taxonomical identifiers (tid) all the organisms that were used to build target databases for dataset 1, 2,3, 4, and 5.
3	Table S2	Median within-sample log fold changes and the corresponding E-values for HM541 (species)
4	Table S3	Median within-sample log fold changes and the corresponding E-values for HM541 (genus)
5	Table S4	Median within-sample log fold changes and the corresponding E-values for HM541 (family)
6	Table S5	Median within-sample log fold changes and the corresponding E-values for HM541 (order)
7	Table S6	Median within-sample log fold changes and the corresponding E-values for HM541 (class)
8	Table S7	Median within-sample log fold changes and the corresponding E-values for HM541 (phylum)
9	Table S8	Median within-sample log fold changes and the corresponding E-values for HM604 (species)
10	Table S9	Median within-sample log fold changes and the corresponding E-values for HM604 (genus)
11	Table S10	Median within-sample log fold changes and the corresponding E-values for HM604 (family)
12	Table S11	Median within-sample log fold changes and the corresponding E-values for HM604 (order)
13	Table S12	Median within-sample log fold changes and the corresponding E-values for HM604 (class)
14	Table S13	Median within-sample log fold changes and the corresponding E-values for HM604 (phylum)
15	Table S14	Median within-sample log fold changes and the corresponding E-values for HM609 (species)
16	Table S15	Median within-sample log fold changes and the corresponding E-values for HM609 (genus)
17	Table S16	Median within-sample log fold changes and the corresponding E-values for HM609 (family)
18	Table S17	Median within-sample log fold changes and the corresponding E-values for HM609 (order)
19	Table S18	Median within-sample log fold changes and the corresponding E-values for HM609 (class)
20	Table S19	Median within-sample log fold changes and the corresponding E-values for HM609 (phylum)
21	Table S20	Median between-sample log fold changes and the corresponding E-values for HM541_HM609 (species)
22	Table S21	Median between-sample log fold changes and the corresponding E-values for HM541_HM609 (genus)
23	Table S22	Median between-sample log fold changes and the corresponding E-values for HM541_HM609 (family)
24	Table S23	Median between-sample log fold changes and the corresponding E-values for HM541_HM609 (order)
25	Table S24	Median between-sample log fold changes and the corresponding E-values for HM541_HM609 (class)
26	Table S25	Median between-sample log fold changes and the corresponding E-values for HM541_HM609 (phylum)
27	Table S26	Median between-sample log fold changes and the corresponding E-values for HM604_HM609 (species)
28	Table S27	Median between-sample log fold changes and the corresponding E-values for HM604_HM609 (genus)
29	Table S28	Median between-sample log fold changes and the corresponding E-values for HM604_HM609 (family)
30	Table S29	Median between-sample log fold changes and the corresponding E-values for HM604_HM609 (order)
31	Table S30	Median between-sample log fold changes and the corresponding E-values for HM604_HM609 (class)
32	Table S31	Median between-sample log fold changes and the corresponding E-values for HM604_HM609 (phylum)
33	Table S32	Median between-sample log fold changes and the corresponding E-values for HM541_HM604 (species)
34	Table S33	Median between-sample log fold changes and the corresponding E-values for HM541_HM604 (genus)
35	Table S34	Median between-sample log fold changes and the corresponding E-values for HM541_HM604 (family)
36	Table S35	Median between-sample log fold changes and the corresponding E-values for HM541_HM604 (order)
37	Table S36	Median between-sample log fold changes and the corresponding E-values for HM541_HM604 (class)
38	Table S37	Median between-sample log fold changes and the corresponding E-values for HM541_HM604 (phylum)
39	Table S38	List of high-abundance proteins in HM541 (species)
40	Table S39	List of high-abundance proteins in HM541 (genus)
41	Table S40	List of high-abundance proteins in HM541 (family)
42	Table S41	List of high-abundance proteins in HM541 (order)
43	Table S42	List of high-abundance proteins in HM541 (class)
44	Table S43	List of high-abundance proteins in HM541 (phylum)
45	Table S44	List of high-abundance proteins in HM604 (species)
46	Table S45	List of high-abundance proteins in HM604 (genus)
47	Table S46	List of high-abundance proteins in HM604 (family)
48	Table S47	List of high-abundance proteins in HM604 (order)
49	Table S48	List of high-abundance proteins in HM604 (class)
50	Table S49	List of high-abundance proteins in HM604 (phylum)
51	Table S50	List of high-abundance proteins in HM609 (species)
52	Table S51	List of high-abundance proteins in HM609 (genus)
53	Table S52	List of high-abundance proteins in HM609 (family)
54	Table S53	List of high-abundance proteins in HM609 (order)
55	Table S54	List of high-abundance proteins in HM609 (class)
56	Table S55	List of high-abundance proteins in HM609 (phylum)
57	Table S56	List of GO terms for HM541
58	Table S57	List of GO terms for HM604
59	Table S58	List of GO terms for HM609
60	Table S59	List of GO terms differentially identified in HM604 and HM609
61	Table S60	List of GO terms differentially identified in HM541 and HM604

## Sheet: Table S1
Table S1. List of the scientific names and taxonomical identifiers (tid) all the organisms that were used to build target databases for dataset 1, 2,3, 4, and 5.
Target dabase for dataset 1	Target dabase for dataset 2	Target dabase for dataset 3	Target dabase for dataset 4	Target dabase for dataset 5
Escherichia coli K 12 substr MG1655 tid511145	Homo sapiens tid9606	Escherichia coli K 12 substr MG1655 tid511145	Bacillus_cereus_ATCC_14579_tid226900	Abiotrophia_defectiva_DRR247346_bin_23_MetaWRAP_v1_3_MAG_tid46125
Homo sapiens tid9606	Saccharomyces cerevisiae S288C tid559292	Homo sapiens tid9606	Bacillus_subtilis_subsp_subtilis_168_tid224308	Abiotrophia_defectiva_ERR589701_bin_29_CONCOCT_v1_1_MAG_tid46125
Saccharomyces cerevisiae S288C tid559292			Bacillus_thuringiensis_serovar_berliner_ATCC_10792_tid527031	Abiotrophia_defectiva_ERR9968709_bin_17_MetaWRAP_v1_3_MAG_tid46125
			Bacillus_thuringiensis_tid180881	Abiotrophia_defectiva_ERR9968714_bin_14_MetaWRAP_v1_3_MAG_tid46125
			Bordetella_parapertussis_Bpp5_tid1208660	Abiotrophia_defectiva_ERR9968757_bin_18_MetaWRAP_v1_3_MAG_tid46125
			Bordetella_parapertussis_FDAARGOS_1541_tid519	Abiotrophia_defectiva_ERR9968846_bin_15_MetaWRAP_v1_3_MAG_tid46125
			Cellulophaga_lytica_DSM_7489_tid867900	Abiotrophia_defectiva_ERR9968990_bin_5_MetaWRAP_v1_3_MAG_tid46125
			Deinococcus_deserti_VCD115_tid546414	Abiotrophia_defectiva_ERR9969046_bin_9_MetaWRAP_v1_3_MAG_tid46125
			Deinococcus_geothermalis_DSM_11300_tid319795	Abiotrophia_defectiva_ERR9969069_bin_11_MetaWRAP_v1_3_MAG_tid46125
			Deinococcus_proteolyticus_MRP_tid693977	Abiotrophia_defectiva_ERR9969190_bin_1_MetaWRAP_v1_3_MAG_tid46125
			Kineococcus_radiotolerans_ATCC_BAA_149_SRS30216_tid266940	Abiotrophia_defectiva_SRR13061535_bin_6_MetaWRAP_v1_3_MAG_tid46125
			Marivirga_tractuosa_DSM_4126_tid643867	Abiotrophia_defectiva_SRR15001314_bin_1_MetaWRAP_v1_3_MAG_tid46125
			Oceanicola_granulosus_HTCC2516_tid314256	Abiotrophia_defectiva_SRR15443031_bin_9_MetaWRAP_v1_3_MAG_tid46125
			Phaeobacter_inhibens_P54_tid221822	Absiella_sp_AM09_45_tid2291993
			Pseudomonas_putida_NBRC_14164_tid1211579	Absiella_sp_AM09_50_tid2291994
			Pseudomonas_putida_tid160488	Absiella_sp_AM10_20_tid2291995
			Pseudomonas_putida_tid303	Absiella_sp_AM22_9_tid2291996
			Pseudopedobacter_saltans_DSM_12145_tid762903	Absiella_sp_AM27_20_tid2292277
			Rhizorhabdus_wittichii_MPO218_tid160791	Absiella_sp_AM29_15_tid2292278
			Rhizorhabdus_wittichii_RW1_tid392499	Absiella_sp_AM54_8XD_tid2292279
			Roseobacter_denitrificans_FDAARGOS_309_tid2434	Acetivibrio_ethanolgignens_ACET_33324_tid290052
			Roseovarius_nubinhibens_ISM_tid89187	Acetivibrio_ethanolgignens_MGYG_HGUT_02464_tid290052
			Ruegeria_pomeroyi_DSS_3_tid246200	Acetomicrobium_hydrogeniformans_ATCC_BAA_1850_OS1_tid592015
			Sagittula_stellata_E_37_tid388399	Acetomicrobium_hydrogeniformans_MGYG_HGUT_01339_tid649746
			Salmonella_bongori_NCTC_12419_tid218493	Achromobacter_aegrifaciens_L3024_tid1287736
			Shigella_flexneri_2a_301_tid198214	Achromobacter_marplatensis_ERR9969197_bin_41_MetaWRAP_v1_3_MAG_tid470868
			Staphylococcus_carnosus_FDAARGOS_883_tid1281	Achromobacter_xylosoxidans_MGYG_HGUT_00091_tid85698
			Sulfitobacter_indolifex_DSM_14862_tid225422	Acidaminococcus_fermentans_DOME_MAG_11628_tid905
			Vibrio_harveyi_NBRC_15634_tid1219071	Acidaminococcus_fermentans_ERR1190886_bin_65_CONCOCT_v1_1_MAG_tid905
			Vibrio_harveyi_SB1_tid669	Acidaminococcus_fermentans_ERR1305892_bin_3_CONCOCT_v1_1_MAG_tid905
				Acidaminococcus_fermentans_ERR9322428_bin_10_MetaWRAP_v1_3_MAG_tid905
				Acidaminococcus_fermentans_HRGM_Genome_1265_tid905
				Acidaminococcus_fermentans_P005_38_tid905
				Acidaminococcus_fermentans_P016_23_tid905
				Acidaminococcus_fermentans_P021_40_tid905
				Acidaminococcus_fermentans_P029_20_tid905
				Acidaminococcus_fermentans_P044L1_5_tid905
				Acidaminococcus_fermentans_P050_19_tid905
				Acidaminococcus_fermentans_SRR20881984_bin_4_MetaWRAP_v1_3_MAG_tid905
				Acidaminococcus_hominis_NSJ_142_tid2897706
				Acidaminococcus_intestini_43_1_85_tid187327
				Acidaminococcus_intestini_B617_019_tid187327
				Acidaminococcus_intestini_C047_10_tid187327
				Acidaminococcus_intestini_CAG_325_tid1263033
				Acidaminococcus_intestini_CD33_MAG30_tid187327
				Acidaminococcus_intestini_CHE503_018_tid187327
				Acidaminococcus_intestini_CM229S_58_tid187327
				Acidaminococcus_intestini_D21_tid187327
				Acidaminococcus_intestini_DFI_1_226_tid187327
				Acidaminococcus_intestini_DFI_1_243_tid187327
				Acidaminococcus_intestini_DFI_4_126_tid187327
				Acidaminococcus_intestini_DOME_MAG_9193_tid187327
				Acidaminococcus_intestini_ERR414488_bin_37_CONCOCT_v1_1_MAG_tid187327
				Acidaminococcus_intestini_ERR4316496_bin_2_MetaWRAP_v1_3_MAG_tid187327
				Acidaminococcus_intestini_ERR9578174_bin_10_MetaWRAP_v1_3_MAG_tid187327
				Acidaminococcus_intestini_i35_0019_2B8_tid187327
				Acidaminococcus_intestini_L2_038_000M1_dasL2_038_000M1_concoct_57_tid187327
				Acidaminococcus_intestini_MGYG_HGUT_01440_tid187327
				Acidaminococcus_intestini_MSK_17_8_tid187327
				Acidaminococcus_intestini_N1155_5_tid187327
				Acidaminococcus_intestini_N1162_2_tid187327
				Acidaminococcus_intestini_P004_15_tid187327
				Acidaminococcus_intestini_P006L1_12_tid187327
				Acidaminococcus_intestini_P011_36_tid187327
				Acidaminococcus_intestini_P018L1_43_tid187327
				Acidaminococcus_intestini_P019L1_20_tid187327
				Acidaminococcus_intestini_P020L1_31_tid187327
				Acidaminococcus_intestini_P028L1_32_tid187327
				Acidaminococcus_intestini_P030_22_tid187327
				Acidaminococcus_intestini_P032L1_7_tid187327
				Acidaminococcus_intestini_P041L1_18_tid187327
				Acidaminococcus_intestini_P043L1_26_tid187327
				Acidaminococcus_intestini_P046L1_29_tid187327
				Acidaminococcus_intestini_P053L1_6_tid187327
				Acidaminococcus_intestini_P058L1_19_tid187327
				Acidaminococcus_intestini_P059_26_tid187327
				Acidaminococcus_intestini_SL_3_03_tid187327
				Acidaminococcus_intestini_SRR13494529_bin_5_MetaWRAP_v1_3_MAG_tid187327
				Acidaminococcus_intestini_SRR16244398_bin_30_MetaWRAP_v1_3_MAG_tid187327
				Acidaminococcus_intestini_SRR17382091_bin_19_MetaWRAP_v1_3_MAG_tid187327
				Acidaminococcus_intestini_SRR20881977_bin_33_MetaWRAP_v1_3_MAG_tid187327
				Acidaminococcus_intestini_SRR413753_bin_12_tid187327
				Acidaminococcus_intestini_TM05_7A_tid187327
				Acidaminococcus_massiliensis_AF80_14pH9TA_tid1852375
				Acidaminococcus_massiliensis_D5214bin9_tid1852375
				Acidaminococcus_massiliensis_ERR9353914_bin_18_MetaWRAP_v1_3_MAG_tid1852375
				Acidaminococcus_massiliensis_MGYG_HGUT_01556_tid1852375
				Acidaminococcus_massiliensis_SRR16280035_bin_30_MetaWRAP_v1_3_MAG_tid1852375
				Acidaminococcus_massiliensis_SRR413681_bin_23_tid1852375
				Acidaminococcus_massiliensis_SRR7721883_bin_29_CONCOCT_v1_1_MAG_tid1852375
				Acidaminococcus_provencensis_AF67_04_b16A_tid2058289
				Acidaminococcus_sp_AM05_11_tid2291997
				Acidaminococcus_sp_AM33_14BH_tid2292909
				Acidaminococcus_sp_CAG_542_tid1262687
				Acidaminococcus_sp_D5167bin11_tid1872103
				Acidaminococcus_sp_DS4831_tid3141399
				Acidaminococcus_timonensis_ERR1305887_bin_111_CONCOCT_v1_1_MAG_tid1871002
				Acidaminococcus_timonensis_ERR1430471_bin_48_CONCOCT_v1_1_MAG_tid1871002
				Acidaminococcus_timonensis_P003L1_12_tid1871002
				Acidaminococcus_timonensis_P007_41_tid1871002
				Acidaminococcus_timonensis_P009_113_tid1871002
				Acidaminococcus_timonensis_P020_16_tid1871002
				Acidaminococcus_timonensis_P025_13_tid1871002
				Acidaminococcus_timonensis_P028L1_10_tid1871002
				Acidaminococcus_timonensis_P034_41_tid1871002
				Acidaminococcus_timonensis_P053L1_1_tid1871002
				Acidaminococcus_timonensis_P056L1_26_tid1871002
				Acinetobacter_baumannii_13A264_tid470
				Acinetobacter_baumannii_13A462_tid470
				Acinetobacter_baumannii_15946_tid470
				Acinetobacter_baumannii_15A1044_tid470
				Acinetobacter_baumannii_15A838_tid470
				Acinetobacter_baumannii_16A1524_tid470
				Acinetobacter_baumannii_17A1625_tid470
				Acinetobacter_baumannii_17A1728_tid470
				Acinetobacter_baumannii_17A1818_tid470
				Acinetobacter_baumannii_17A1877_tid470
				Acinetobacter_baumannii_17A1882_tid470
				Acinetobacter_baumannii_17A1884_tid470
				Acinetobacter_baumannii_17A1911_tid470
				Acinetobacter_baumannii_18A2070_tid470
				Acinetobacter_baumannii_18A2124_tid470
				Acinetobacter_baumannii_18A2182_tid470
				Acinetobacter_baumannii_18A2329_tid470
				Acinetobacter_baumannii_18A2370_tid470
				Acinetobacter_baumannii_19A2520_tid470
				Acinetobacter_baumannii_19A2521_tid470
				Acinetobacter_baumannii_19A2549_tid470
				Acinetobacter_baumannii_19A2582_tid470
				Acinetobacter_baumannii_19A2655_tid470
				Acinetobacter_baumannii_19A2710_tid470
				Acinetobacter_baumannii_19A2755_tid470
				Acinetobacter_baumannii_19A2770_tid470
				Acinetobacter_baumannii_19A2777_tid470
				Acinetobacter_baumannii_19A2816_tid470
				Acinetobacter_baumannii_19A2837_tid470
				Acinetobacter_baumannii_19A2845_tid470
				Acinetobacter_baumannii_20A2875_tid470
				Acinetobacter_baumannii_810CP_tid470
				Acinetobacter_baumannii_A_71_190_tid470
				Acinetobacter_baumannii_AB_HZ_S92_tid470
				Acinetobacter_baumannii_Ab_NDM_1_tid470
				Acinetobacter_baumannii_AB01_tid470
				Acinetobacter_baumannii_AB02_tid470
				Acinetobacter_baumannii_AB03_tid470
				Acinetobacter_baumannii_AB04_tid470
				Acinetobacter_baumannii_AB05_tid470
				Acinetobacter_baumannii_AB06_tid470
				Acinetobacter_baumannii_AB07_tid470
				Acinetobacter_baumannii_AB08_tid470
				Acinetobacter_baumannii_AB09_tid470
				Acinetobacter_baumannii_AB10_tid470
				Acinetobacter_baumannii_AB11_tid470
				Acinetobacter_baumannii_AB12_tid470
				Acinetobacter_baumannii_AB13_tid470
				Acinetobacter_baumannii_AB14_tid470
				Acinetobacter_baumannii_AB15_tid470
				Acinetobacter_baumannii_AB16_tid470
				Acinetobacter_baumannii_AB17_tid470
				Acinetobacter_baumannii_Ab17_tid470
				Acinetobacter_baumannii_AB174_tid470
				Acinetobacter_baumannii_AB18_tid470
				Acinetobacter_baumannii_AB19_tid470
				Acinetobacter_baumannii_AB20_tid470
				Acinetobacter_baumannii_AB21_tid470
				Acinetobacter_baumannii_AB22_tid470
				Acinetobacter_baumannii_AB23_tid470
				Acinetobacter_baumannii_AB24_tid470
				Acinetobacter_baumannii_AB25_tid470
				Acinetobacter_baumannii_AB26_tid470
				Acinetobacter_baumannii_AB27_tid470
				Acinetobacter_baumannii_AB28_tid470
				Acinetobacter_baumannii_AB29_tid470
				Acinetobacter_baumannii_AB30_tid470
				Acinetobacter_baumannii_AB31_tid470
				Acinetobacter_baumannii_AB357_tid470
				Acinetobacter_baumannii_AB363_tid470
				Acinetobacter_baumannii_AB388_tid470
				Acinetobacter_baumannii_AB432_tid470
				Acinetobacter_baumannii_AB4616_tid470
				Acinetobacter_baumannii_AB466_tid470
				Acinetobacter_baumannii_AB5_tid470
				Acinetobacter_baumannii_AB559_tid470
				Acinetobacter_baumannii_AB601_tid470
				Acinetobacter_baumannii_AB925_tid470
				Acinetobacter_baumannii_Aba1523_tid470
				Acinetobacter_baumannii_AbCTX15_tid470
				Acinetobacter_baumannii_AbCTX16_tid470
				Acinetobacter_baumannii_AbCTX18_tid470
				Acinetobacter_baumannii_AbCTX19_tid470
				Acinetobacter_baumannii_ABUH404571_tid470
				Acinetobacter_baumannii_ABUH474_tid470
				Acinetobacter_baumannii_ABUH627_tid470
				Acinetobacter_baumannii_AC002_1_R4_S1_tid470
				Acinetobacter_baumannii_AC002_1_R4_tid470
				Acinetobacter_baumannii_AC002_tid470
				Acinetobacter_baumannii_Acb_26_tid470
				Acinetobacter_baumannii_Acb_28_tid470
				Acinetobacter_baumannii_Acb_29_tid470
				Acinetobacter_baumannii_Aci00835_tid470
				Acinetobacter_baumannii_Aci00836_tid470
				Acinetobacter_baumannii_Aci00839_tid470
				Acinetobacter_baumannii_Aci00841_tid470
				Acinetobacter_baumannii_Aci00844_tid470
				Acinetobacter_baumannii_Aci00848_tid470
				Acinetobacter_baumannii_Aci00857_tid470
				Acinetobacter_baumannii_Aci00869_tid470
				Acinetobacter_baumannii_Aci00871_tid470
				Acinetobacter_baumannii_AF_401_tid470
				Acinetobacter_baumannii_AK_2015_20_tid470
				Acinetobacter_baumannii_AK_2015_22_tid470
				Acinetobacter_baumannii_AK_2015_23_tid470
				Acinetobacter_baumannii_AK_2015_25_tid470
				Acinetobacter_baumannii_AK_2015_28_tid470
				Acinetobacter_baumannii_AK_2015_30_tid470
				Acinetobacter_baumannii_AK_2015_31_tid470
				Acinetobacter_baumannii_AK_2015_32_tid470
				Acinetobacter_baumannii_C_102_tid470
				Acinetobacter_baumannii_C_15_tid470
				Acinetobacter_baumannii_C_28_tid470
				Acinetobacter_baumannii_C_39_tid470
				Acinetobacter_baumannii_C_55_tid470
				Acinetobacter_baumannii_C_59_tid470
				Acinetobacter_baumannii_C_61_tid470
				Acinetobacter_baumannii_C_64_tid470
				Acinetobacter_baumannii_C_72_tid470
				Acinetobacter_baumannii_C_95_tid470
				Acinetobacter_baumannii_C_98_tid470
				Acinetobacter_baumannii_CCBH7740_tid470
				Acinetobacter_baumannii_CCRI_24078_tid470
				Acinetobacter_baumannii_CDA0601_tid470
				Acinetobacter_baumannii_CDA1201_tid470
				Acinetobacter_baumannii_CDA3001_tid470
				Acinetobacter_baumannii_CDA3702_tid470
				Acinetobacter_baumannii_CDA4002_tid470
				Acinetobacter_baumannii_CDA5101_tid470
				Acinetobacter_baumannii_CDA5301_tid470
				Acinetobacter_baumannii_CDA5701_tid470
				Acinetobacter_baumannii_CDA6401_tid470
				Acinetobacter_baumannii_CDA6402_tid470
				Acinetobacter_baumannii_CDA7401_tid470
				Acinetobacter_baumannii_CDA8002_tid470
				Acinetobacter_baumannii_CDA8301_tid470
				Acinetobacter_baumannii_CRE245_tid470
				Acinetobacter_baumannii_CRE645_tid470
				Acinetobacter_baumannii_DETAB_P2_tid470
				Acinetobacter_baumannii_DETAB_P65_tid470
				Acinetobacter_baumannii_DETAB_P90_tid470
				Acinetobacter_baumannii_DETAB_R21_tid470
				Acinetobacter_baumannii_ED01498924_tid470
				Acinetobacter_baumannii_ED01501266_1_tid470
				Acinetobacter_baumannii_ED01506083_tid470
				Acinetobacter_baumannii_ED01506443_tid470
				Acinetobacter_baumannii_G6290164_tid470
				Acinetobacter_baumannii_GIMC5513_ABT_053183_tid470
				Acinetobacter_baumannii_KE1531_tid470
				Acinetobacter_baumannii_KE2667_tid470
				Acinetobacter_baumannii_KFMC_AB191_tid470
				Acinetobacter_baumannii_L2_tid470
				Acinetobacter_baumannii_L4773hy_tid470
				Acinetobacter_baumannii_L4793hy_tid470
				Acinetobacter_baumannii_L4796hy_tid470
				Acinetobacter_baumannii_MGYG_HGUT_02344_tid470
				Acinetobacter_baumannii_P116A_tid470
				Acinetobacter_baumannii_RCS3_tid470
				Acinetobacter_baumannii_sample10_tid470
				Acinetobacter_baumannii_sample12_tid470
				Acinetobacter_baumannii_sample8_tid470
				Acinetobacter_baumannii_sample9_tid470
				Acinetobacter_baumannii_sl_tid470
				Acinetobacter_baumannii_Survcare003_tid470
				Acinetobacter_baumannii_Survcare006_tid470
				Acinetobacter_baumannii_Survcare014_tid470
				Acinetobacter_baumannii_Survcare017_tid470
				Acinetobacter_baumannii_Survcare019_tid470
				Acinetobacter_baumannii_Survcare051_2_tid470
				Acinetobacter_baumannii_Survcare053_3_tid470
				Acinetobacter_baumannii_Survcare088_tid470
				Acinetobacter_baumannii_Survcare089_tid470
				Acinetobacter_baumannii_Survcare112_tid470
				Acinetobacter_baumannii_Survcare138_tid470
				Acinetobacter_baumannii_Survcare185_tid470
				Acinetobacter_baumannii_Survcare223_tid470
				Acinetobacter_baumannii_Survcare266_tid470
				Acinetobacter_baumannii_Survcare299_tid470
				Acinetobacter_baumannii_Survcare323_tid470
				Acinetobacter_baumannii_Survcare331_tid470
				Acinetobacter_baumannii_Survcare340_tid470
				Acinetobacter_baumannii_Survcare356_tid470
				Acinetobacter_baumannii_TNC42R4_tid470
				Acinetobacter_baumannii_UH475_361_tid470
				Acinetobacter_baumannii_W155_tid470
				Acinetobacter_baumannii_XH1832_tid470
				Acinetobacter_bereziniae_ABER70_tid106648
				Acinetobacter_bereziniae_CCBH26740_tid106648
				Acinetobacter_calcoaceticus_AC198_tid471
				Acinetobacter_guillouiae_AM113_120_tid106649
				Acinetobacter_guillouiae_ERR9969180_bin_4_MetaWRAP_v1_3_MAG_tid106649
				Acinetobacter_guillouiae_ERR9969194_bin_9_MetaWRAP_v1_3_MAG_tid106649
				Acinetobacter_guillouiae_UN03_107_tid106649
				Acinetobacter_guillouiae_UN03_29_tid106649
				Acinetobacter_haemolyticus_A109R1B4_tid29430
				Acinetobacter_harbinensis_ERR9968751_bin_7_MetaWRAP_v1_3_MAG_tid1353941
				Acinetobacter_johnsonii_E154408A_tid40214
				Acinetobacter_johnsonii_R960_tid40214
				Acinetobacter_johnsonii_UN03_31_tid40214
				Acinetobacter_junii_MGYG_HGUT_01343_tid40215
				Acinetobacter_junii_SH205_tid575587
				Acinetobacter_lwoffii_MGYG_HGUT_00082_tid28090
				Acinetobacter_lwoffii_P134B_tid28090
				Acinetobacter_nosocomialis_AB_HZ_B74_tid106654
				Acinetobacter_nosocomialis_CDA4401_tid106654
				Acinetobacter_nosocomialis_CDA4402_tid106654
				Acinetobacter_nosocomialis_MGYG_HGUT_02345_tid106654
				Acinetobacter_pittii_2023EL_01182_tid48296
				Acinetobacter_pittii_AL60_tid48296
				Acinetobacter_pittii_AP4968_tid48296
				Acinetobacter_pittii_API151_tid48296
				Acinetobacter_pittii_API154_tid48296
				Acinetobacter_pittii_CCBH25530_tid48296
				Acinetobacter_pittii_MGYG_HGUT_02346_tid48296
				Acinetobacter_pittii_Survcare344_tid48296
				Acinetobacter_radioresistens_2024EL_00551_tid40216
				Acinetobacter_radioresistens_2024EL_00552_tid40216
				Acinetobacter_radioresistens_E3263934_tid40216
				Acinetobacter_radioresistens_E679546_tid40216
				Acinetobacter_radioresistens_E695547_tid40216
				Acinetobacter_radioresistens_MGYG_HGUT_01344_tid40216
				Acinetobacter_radioresistens_SH164_tid575589
				Acinetobacter_schindleri_ERR9968985_bin_25_MetaWRAP_v1_3_MAG_tid108981
				Acinetobacter_soli_AS15_tid487316
				Acinetobacter_sp_L3_130_000G1_dasL3_130_000G1_metabat_metabat_97_tid472
				Acinetobacter_sp_N2_039_000G1_dasN2_039_000G1_concoct_39_tid472
				Acinetobacter_sp_N4_125_000G1_dasN4_125_000G1_maxbin2_maxbin_018_tid472
				Acinetobacter_sp_N4_171_017G1_dasN4_171_017G1_concoct_10_tid472
				Acinetobacter_sp_N5_271_000G1_dasN5_271_000G1_concoct_8_tid472
				Acinetobacter_sp_NIPH1876_tid2924041
				Acinetobacter_sp_R933_2_tid2746728
				Acinetobacter_ursingii_AU64_tid108980
				Acinetobacter_ursingii_AU71_tid108980
				Acinetobacter_ursingii_CPO010_tid108980
				Acinetobacter_ursingii_E5131942_tid108980
				Acinetobacter_ursingii_MGYG_HGUT_02341_tid108980
				Acinetobacter_variabilis_RYU24_tid70346
				Actinobaculum_massiliense_SRR17798755_bin_6_MetaWRAP_v1_3_MAG_tid202789
				Actinomyces_bouchesdurhonensis_ERR10228871_bin_46_MetaWRAP_v1_3_MAG_tid1852361
				Actinomyces_bouchesdurhonensis_ERR2764997_bin_10_metaWRAP_v1_1_MAG_tid1852361
				Actinomyces_bouchesdurhonensis_SRR13061544_bin_23_MetaWRAP_v1_3_MAG_tid1852361
				Actinomyces_bouchesdurhonensis_SRR23388471_bin_26_MetaWRAP_v1_3_MAG_tid1852361
				Actinomyces_dentalis_SRR15443040_bin_18_MetaWRAP_v1_3_MAG_tid272548
				Actinomyces_gerencseriae_SRR17738099_bin_4_MetaWRAP_v1_3_MAG_tid52769
				Actinomyces_ihuae_SD1_tid1673722
				Actinomyces_johnsonii_ERR9969130_bin_9_MetaWRAP_v1_3_MAG_tid544581
				Actinomyces_massiliensis_ERR9969120_bin_21_MetaWRAP_v1_3_MAG_tid461393
				Actinomyces_massiliensis_SRR13061553_bin_6_MetaWRAP_v1_3_MAG_tid461393
				Actinomyces_massiliensis_SRR15443038_bin_26_MetaWRAP_v1_3_MAG_tid461393
				Actinomyces_naeslundii_ERR9968792_bin_7_MetaWRAP_v1_3_MAG_tid1655
				Actinomyces_naeslundii_SRR15443047_bin_7_MetaWRAP_v1_3_MAG_tid1655
				Actinomyces_oris_CNGBCC1803368_tid544580
				Actinomyces_oris_CNGBCC1803727_tid544580
				Actinomyces_oris_CNGBCC1804106_tid544580
				Actinomyces_oris_ERR2764931_bin_4_metaWRAP_v1_1_MAG_tid544580
				Actinomyces_oris_ERR9968709_bin_7_MetaWRAP_v1_3_MAG_tid544580
				Actinomyces_oris_ERR9968821_bin_23_MetaWRAP_v1_3_MAG_tid544580
				Actinomyces_oris_ERR9969014_bin_21_MetaWRAP_v1_3_MAG_tid544580
				Actinomyces_oris_ERR9969097_bin_10_MetaWRAP_v1_3_MAG_tid544580
				Actinomyces_oris_ERR9969114_bin_2_MetaWRAP_v1_3_MAG_tid544580
				Actinomyces_oris_ERR9969120_bin_28_MetaWRAP_v1_3_MAG_tid544580
				Actinomyces_oris_ERR9969132_bin_30_MetaWRAP_v1_3_MAG_tid544580
				Actinomyces_oris_ERR9969204_bin_13_MetaWRAP_v1_3_MAG_tid544580
				Actinomyces_oris_SRR13061518_bin_1_MetaWRAP_v1_3_MAG_tid544580
				Actinomyces_oris_SRR15001316_bin_1_MetaWRAP_v1_3_MAG_tid544580
				Actinomyces_oris_SRR23388433_bin_7_MetaWRAP_v1_3_MAG_tid544580
				Actinomyces_oris_SRR23388436_bin_4_MetaWRAP_v1_3_MAG_tid544580
				Actinomyces_oris_SRR5395394_bin_4_MetaWRAP_v1_3_MAG_tid544580
				Actinomyces_oris_SRR8114064_bin_71_CONCOCT_v1_1_MAG_tid544580
				Actinomyces_oris_SRR8290071_bin_6_MetaWRAP_v1_3_MAG_tid544580
				Actinomyces_polynesiensis_MGYG_HGUT_01480_tid1325934
				Actinomyces_radicidentis_DRR247351_bin_4_MetaWRAP_v1_3_MAG_tid111015
				Actinomyces_radicidentis_SRR16280065_bin_9_MetaWRAP_v1_3_MAG_tid111015
				Actinomyces_sp_HRGM_Genome_0300_tid29317
				Actinomyces_sp_L3_072_000G1_dasL3_072_000G1_maxbin2_maxbin_020_tid29317
				Actinomyces_sp_N2_065_000G1_dasN2_065_000G1_abawaca_26_tid29317
				Actinomyces_sp_N2_088_000G1_dasN2_088_000G1_abawaca_45_tid29317
				Actinomyces_sp_N3_176_000G1_dasN3_176_000G1_concoct_8_tid29317
				Actinomyces_sp_N4_089_000G1_dasN4_089_000G1_concoct_16_tid29317
				Actinomyces_sp_N4_095_000G1_dasN4_095_000G1_maxbin2_maxbin_019_tid29317
				Actinomyces_sp_N4_166_061G1_dasN4_166_061G1_concoct_4_tid29317
				Actinomyces_sp_N5_239_080G1_dasN5_239_080G1_concoct_7_tid29317
				Actinomyces_sp_oral_taxon_181_L3_102_125G1_dasL3_102_125G1_concoct_33_tid712121
				Actinomyces_sp_oral_taxon_181_L3_114_000G1_dasL3_114_000G1_concoct_111_tid712121
				Actinomyces_sp_ph3_tid1118058
				Actinomyces_urogenitalis_29_1_80_tid103621
				Actinomyces_urogenitalis_29_2_34_tid103621
				Actinomyces_urogenitalis_BSD2780061687b_171204_D11_tid103621
				Actinomyces_urogenitalis_L3_060_057G1_dasL3_060_057G1_concoct_1_tid103621
				Actinomyces_urogenitalis_N2_035_000G1_dasN2_035_000G1_concoct_4_tid103621
				Actinomyces_urogenitalis_N2_066_064G1_dasN2_066_064G1_abawaca_33_tid103621
				Actinomyces_urogenitalis_N4_087_026G1_dasN4_087_026G1_concoct_21_tid103621
				Actinomyces_urogenitalis_N4_124_011G2_dasN4_124_011G2_maxbin2_maxbin_007_tid103621
				Actinomyces_urogenitalis_N4_154_000G1_dasN4_154_000G1_maxbin2_maxbin_013_tid103621
				Actinomyces_urogenitalis_N4_208_014G1_dasN4_208_014G1_concoct_11_tid103621
				Actinomyces_viscosus_ERR10228854_bin_7_MetaWRAP_v1_3_MAG_tid1656
				Actinotignum_sanguinis_SRR17798722_bin_6_MetaWRAP_v1_3_MAG_tid1445614
				Actinotignum_sanguinis_SRR20881986_bin_32_MetaWRAP_v1_3_MAG_tid1445614
				Actinotignum_timonense_SRR17798740_bin_4_MetaWRAP_v1_3_MAG_tid1870995
				Acutalibacter_sp_LFL_21_tid2983399
				Adlercreutzia_equolifaciens_9CBH6_tid446660
				Adlercreutzia_equolifaciens_C017_49_tid446660
				Adlercreutzia_equolifaciens_CLA_AA_H266_tid446660
				Adlercreutzia_equolifaciens_D5140bin27_tid446660
				Adlercreutzia_equolifaciens_DFI_4_34_tid446660
				Adlercreutzia_equolifaciens_DFI_6_87_tid446660
				Adlercreutzia_equolifaciens_DRR221361_bin_43_MetaWRAP_v1_3_MAG_tid446660
				Adlercreutzia_equolifaciens_ERR10149270_bin_3_MetaWRAP_v1_3_MAG_tid446660
				Adlercreutzia_equolifaciens_ERR1600663_bin_47_tid446660
				Adlercreutzia_equolifaciens_ERR9762695_bin_25_MetaWRAP_v1_3_MAG_tid446660
				Adlercreutzia_equolifaciens_IPLA_37004_tid446660
				Adlercreutzia_equolifaciens_MGYG_HGUT_02480_tid446660
				Adlercreutzia_equolifaciens_RAGGC_49_tid446660
				Adlercreutzia_equolifaciens_SRR16280028_bin_21_MetaWRAP_v1_3_MAG_tid446660
				Adlercreutzia_equolifaciens_SRR17798036_bin_16_MetaWRAP_v1_3_MAG_tid446660
				Adlercreutzia_equolifaciens_subsp_celatus_C008_17_tid394340
				Adlercreutzia_equolifaciens_subsp_celatus_MTG247_bin_17_fa_tid394340
				Adlercreutzia_equolifaciens_subsp_celatus_OB21_GAM_11_tid394340
				Adlercreutzia_equolifaciens_TM12_20A_tid446660
				Adlercreutzia_equolifaciens_VEG01_HIC_0063_tid446660
				Adlercreutzia_hattorii_8CFCBH1_tid2707299
				Adlercreutzia_rubneri_DFI_6_8_tid2916441
				Adlercreutzia_rubneri_ResAG_91_tid2916441
				Adlercreutzia_sp_DFI_6_23_tid2963705
				Adlercreutzia_sp_DOME_MAG_10240_tid1872387
				Adlercreutzia_sp_DOME_MAG_8835_tid1872387
				Aedoeadaptatus_acetigenes_CLA_SR_H026_tid2981723
				Aedoeadaptatus_acetigenes_E51_tid2981723
				Aedoeadaptatus_coxii_SRR17798758_bin_10_MetaWRAP_v1_3_MAG_tid755172
				Aerococcus_mictus_HMSC062B07_tid2976810
				Aerococcus_sp_HMSC062A02_tid1715105
				Aerococcus_urinaeequi_AM113_19_tid51665
				Aerococcus_urinaeequi_AM113_68_tid51665
				Aeromicrobium_massiliense_JC14_tid1033730
				Aeromicrobium_massiliense_MGYG_HGUT_01418_tid1464554
				Aeromonas_allosaccharophila_ATCC_35942_tid656
				Aeromonas_allosaccharophila_CECT4911_tid656
				Aeromonas_allosaccharophila_CN18A046_tid656
				Aeromonas_allosaccharophila_CN18A189_tid656
				Aeromonas_allosaccharophila_CN18A420_tid656
				Aeromonas_australiensis_Aer294_tid1114880
				Aeromonas_caviae_4972474_tid648
				Aeromonas_caviae_550_SP_tid648
				Aeromonas_caviae_552_SP_tid648
				Aeromonas_caviae_6548_tid648
				Aeromonas_caviae_6597_tid648
				Aeromonas_caviae_A20_11_tid648
				Aeromonas_caviae_A20_13_tid648
				Aeromonas_caviae_A20_15_tid648
				Aeromonas_caviae_A20_16_tid648
				Aeromonas_caviae_A20_18_tid648
				Aeromonas_caviae_A20_3_tid648
				Aeromonas_caviae_A20_4_tid648
				Aeromonas_caviae_A20_7_tid648
				Aeromonas_caviae_A20_9_tid648
				Aeromonas_caviae_A21_17_tid648
				Aeromonas_caviae_A21_18_tid648
				Aeromonas_caviae_A21_20_tid648
				Aeromonas_caviae_A3_tid648
				Aeromonas_caviae_A703724_tid648
				Aeromonas_caviae_Aer268_tid648
				Aeromonas_caviae_Aero11_tid648
				Aeromonas_caviae_Aero12_tid648
				Aeromonas_caviae_Aero17_tid648
				Aeromonas_caviae_Aero18_tid648
				Aeromonas_caviae_Aero5_tid648
				Aeromonas_caviae_BVH84_tid648
				Aeromonas_caviae_CN17A0006_tid648
				Aeromonas_caviae_CN17A0007_tid648
				Aeromonas_caviae_CN17A0024_tid648
				Aeromonas_caviae_CN17A0027_tid648
				Aeromonas_caviae_CN17A0028_tid648
				Aeromonas_caviae_CN17A0038_tid648
				Aeromonas_caviae_CN17A0056_tid648
				Aeromonas_caviae_CN17A0069_tid648
				Aeromonas_caviae_CN17A0082_tid648
				Aeromonas_caviae_CN17A0086_tid648
				Aeromonas_caviae_CN17A0091_tid648
				Aeromonas_caviae_CN17A0095_tid648
				Aeromonas_caviae_CN17A0110_tid648
				Aeromonas_caviae_CN17A0118_tid648
				Aeromonas_caviae_CN17A0125_tid648
				Aeromonas_caviae_CN17A0126_tid648
				Aeromonas_caviae_CN17A0158_tid648
				Aeromonas_caviae_CN17A0166_tid648
				Aeromonas_caviae_CN17A0173_tid648
				Aeromonas_caviae_CN17A0183_tid648
				Aeromonas_caviae_CN17A0191_tid648
				Aeromonas_caviae_FDAARGOS_72_tid648
				Aeromonas_caviae_FDAARGOS_75_tid648
				Aeromonas_caviae_FDAARGOS_76_tid648
				Aeromonas_caviae_FUJ01266_tid648
				Aeromonas_caviae_FUJ01294_tid648
				Aeromonas_caviae_FUJ01296_tid648
				Aeromonas_caviae_K523_tid648
				Aeromonas_caviae_KLMC2_tid648
				Aeromonas_caviae_KLMC4_tid648
				Aeromonas_caviae_MGYG_HGUT_02527_tid648
				Aeromonas_caviae_NGCRVN_08_tid648
				Aeromonas_caviae_NGCRVN_12_tid648
				Aeromonas_caviae_NMRL_147_23_S71_tid648
				Aeromonas_caviae_NMRL_32_23_S32_tid648
				Aeromonas_caviae_NMRL_663_22_S30_tid648
				Aeromonas_caviae_SVJ23_tid648
				Aeromonas_caviae_ZJ33_3_tid648
				Aeromonas_dhakensis_Aer283_tid196024
				Aeromonas_dhakensis_CN17A0014_tid196024
				Aeromonas_dhakensis_CN17A0022_tid196024
				Aeromonas_dhakensis_CN17A0050_tid196024
				Aeromonas_dhakensis_CN17A0075_tid196024
				Aeromonas_dhakensis_CN17A0100_tid196024
				Aeromonas_dhakensis_CN17A0101_tid196024
				Aeromonas_dhakensis_CN17A0124_tid196024
				Aeromonas_dhakensis_CN17A0164_tid196024
				Aeromonas_dhakensis_CN17A0194_tid196024
				Aeromonas_dhakensis_CN18A006_tid196024
				Aeromonas_dhakensis_CN18A031_tid196024
				Aeromonas_dhakensis_CN18A066_tid196024
				Aeromonas_dhakensis_CN18A113_tid196024
				Aeromonas_dhakensis_CN18A115_tid196024
				Aeromonas_dhakensis_CN18A131_tid196024
				Aeromonas_dhakensis_CN18A132_tid196024
				Aeromonas_dhakensis_CN18A148_tid196024
				Aeromonas_dhakensis_CN18A150_tid196024
				Aeromonas_dhakensis_CN18A153_tid196024
				Aeromonas_dhakensis_CN18A169_tid196024
				Aeromonas_dhakensis_CN18A188_tid196024
				Aeromonas_dhakensis_CN18A203_tid196024
				Aeromonas_dhakensis_CN18A215_tid196024
				Aeromonas_dhakensis_CN18A240_tid196024
				Aeromonas_dhakensis_CN18A241_tid196024
				Aeromonas_dhakensis_CN18A255_tid196024
				Aeromonas_dhakensis_CN18A257_tid196024
				Aeromonas_dhakensis_CN18A265_tid196024
				Aeromonas_dhakensis_CN18A268_tid196024
				Aeromonas_dhakensis_CN18A270_tid196024
				Aeromonas_dhakensis_CN18A287_tid196024
				Aeromonas_dhakensis_CN18A291_tid196024
				Aeromonas_dhakensis_CN18A303_tid196024
				Aeromonas_dhakensis_CN18A310_tid196024
				Aeromonas_dhakensis_CN18A313_tid196024
				Aeromonas_dhakensis_CN18A317_tid196024
				Aeromonas_dhakensis_CN18A351_tid196024
				Aeromonas_dhakensis_CN18A365_tid196024
				Aeromonas_dhakensis_CN18A379_tid196024
				Aeromonas_dhakensis_RYU_Ah62_tid196024
				Aeromonas_dhakensis_SSU_tid196024
				Aeromonas_enteropelogenes_Aer371_tid29489
				Aeromonas_enteropelogenes_CN17A0011_tid29489
				Aeromonas_enteropelogenes_CN17A0048_tid29489
				Aeromonas_enteropelogenes_CN18A217_tid29489
				Aeromonas_enteropelogenes_CN18A243_tid29489
				Aeromonas_enteropelogenes_CN18A247_tid29489
				Aeromonas_enteropelogenes_CN18A288_tid29489
				Aeromonas_enteropelogenes_CN18A334_tid29489
				Aeromonas_enteropelogenes_CN18A336_tid29489
				Aeromonas_genomosp_paramedia_3925_tid3086176
				Aeromonas_hydrophila_Aer284_tid644
				Aeromonas_hydrophila_CN17A0055_tid644
				Aeromonas_hydrophila_CN17A0062_tid644
				Aeromonas_hydrophila_CN17A0078_tid644
				Aeromonas_hydrophila_CN17A0134_tid644
				Aeromonas_hydrophila_CN17A0135_tid644
				Aeromonas_hydrophila_CN17A0136_tid644
				Aeromonas_hydrophila_CN18A005_tid644
				Aeromonas_hydrophila_CN18A052_tid644
				Aeromonas_hydrophila_CN18A087_tid644
				Aeromonas_hydrophila_CN18A103_tid644
				Aeromonas_hydrophila_CN18A176_tid644
				Aeromonas_hydrophila_CN18A181_tid644
				Aeromonas_hydrophila_CN18A183_tid644
				Aeromonas_hydrophila_CN18A193_tid644
				Aeromonas_hydrophila_CN18A194_tid644
				Aeromonas_hydrophila_CN18A195_tid644
				Aeromonas_hydrophila_CN18A246_tid644
				Aeromonas_hydrophila_CN18A330_tid644
				Aeromonas_hydrophila_CN18A408_tid644
				Aeromonas_hydrophila_CN18A427_tid644
				Aeromonas_hydrophila_CN18A438_tid644
				Aeromonas_hydrophila_FDAARGOS_78_tid644
				Aeromonas_hydrophila_MGYG_HGUT_02526_tid644
				Aeromonas_hydrophila_S2_HAI_02_B_tid644
				Aeromonas_jandaei_Aer337_tid650
				Aeromonas_jandaei_CN17A0084_tid650
				Aeromonas_jandaei_CN17A0104_tid650
				Aeromonas_jandaei_CN17A0115_tid650
				Aeromonas_jandaei_CN17A0119_tid650
				Aeromonas_jandaei_CN17A0176_tid650
				Aeromonas_jandaei_CN18A174_tid650
				Aeromonas_jandaei_CN18A267_tid650
				Aeromonas_jandaei_CN18A289_tid650
				Aeromonas_jandaei_CN18A319_tid650
				Aeromonas_jandaei_DSM_7311_tid650
				Aeromonas_media_CN17A0010_tid651
				Aeromonas_piscicola_ERR9968724_bin_20_MetaWRAP_v1_3_MAG_tid600645
				Aeromonas_rivipollensis_CN18A100_tid948519
				Aeromonas_rivipollensis_CN18A367_tid948519
				Aeromonas_rivipollensis_CN18A432_tid948519
				Aeromonas_sanarellii_CN18A266_tid633415
				Aeromonas_sanarellii_CN18A344_tid633415
				Aeromonas_sp_159_tid1216961
				Aeromonas_sp_N5_278_016G1_dasN5_278_016G1_maxbin2_maxbin_003_tid647
				Aeromonas_sp_S2_012_000G1_dasS2_012_000G1_abawaca_28_tid647
				Aeromonas_taiwanensis_CN18A283_tid633417
				Aeromonas_taiwanensis_CN18A285_tid633417
				Aeromonas_taiwanensis_ERR1474571_bin_29_CONCOCT_v1_1_MAG_tid633417
				Aeromonas_veronii_126_14_tid654
				Aeromonas_veronii_551_SP_tid654
				Aeromonas_veronii_553_SP_tid654
				Aeromonas_veronii_A20_10_tid654
				Aeromonas_veronii_A20_12_tid654
				Aeromonas_veronii_A20_14_tid654
				Aeromonas_veronii_A20_17_tid654
				Aeromonas_veronii_A20_5_tid654
				Aeromonas_veronii_A20_8_tid654
				Aeromonas_veronii_A20_tid654
				Aeromonas_veronii_A21_10_tid654
				Aeromonas_veronii_A21_11_tid654
				Aeromonas_veronii_A21_13_tid654
				Aeromonas_veronii_A21_14_tid654
				Aeromonas_veronii_A21_15_tid654
				Aeromonas_veronii_A21_16_tid654
				Aeromonas_veronii_A21_19_tid654
				Aeromonas_veronii_A21_4_tid654
				Aeromonas_veronii_A21_5_tid654
				Aeromonas_veronii_A21_6_tid654
				Aeromonas_veronii_A21_8_tid654
				Aeromonas_veronii_A21_tid654
				Aeromonas_veronii_A26_tid654
				Aeromonas_veronii_A27_tid654
				Aeromonas_veronii_A29V_tid654
				Aeromonas_veronii_A7_tid654
				Aeromonas_veronii_A8_tid654
				Aeromonas_veronii_A9_tid654
				Aeromonas_veronii_ADV102_tid654
				Aeromonas_veronii_AMC34_tid1073383
				Aeromonas_veronii_bv_sobria_312M_tid114517
				Aeromonas_veronii_CN17A0013_tid654
				Aeromonas_veronii_CN17A0029_tid654
				Aeromonas_veronii_CN17A0031_tid654
				Aeromonas_veronii_CN17A0036_tid654
				Aeromonas_veronii_CN17A0040_tid654
				Aeromonas_veronii_CN17A0049_tid654
				Aeromonas_veronii_CN17A0054_tid654
				Aeromonas_veronii_CN17A0059_tid654
				Aeromonas_veronii_CN17A0067_tid654
				Aeromonas_veronii_CN17A0087_tid654
				Aeromonas_veronii_CN17A0093_tid654
				Aeromonas_veronii_CN17A0097_tid654
				Aeromonas_veronii_CN17A0102_tid654
				Aeromonas_veronii_CN17A0103_tid654
				Aeromonas_veronii_CN17A0114_tid654
				Aeromonas_veronii_CN17A0120_tid654
				Aeromonas_veronii_CN17A0122_tid654
				Aeromonas_veronii_CN17A0154_tid654
				Aeromonas_veronii_FC951_tid654
				Aeromonas_veronii_FUJ01829_tid654
				Aeromonas_veronii_FUJ81138_tid654
				Aeromonas_veronii_MGYG_HGUT_01691_tid654
				Aeromonas_veronii_MGYG_HGUT_02529_tid654
				Aeromonas_veronii_ZJ12_3_tid654
				Agathobacter_rectalis_1001271B_150615_F12_tid39491
				Agathobacter_rectalis_1001271st1_F12_tid39491
				Agathobacter_rectalis_1001283B150210_160208_G9_tid39491
				Agathobacter_rectalis_AF06_19_tid39491
				Agathobacter_rectalis_AF17_27_tid39491
				Agathobacter_rectalis_AF18_16LB_tid39491
				Agathobacter_rectalis_AF18_18LB_tid39491
				Agathobacter_rectalis_AF19_3AC_tid39491
				Agathobacter_rectalis_AF19_4_tid39491
				Agathobacter_rectalis_AF24_17_tid39491
				Agathobacter_rectalis_AF24_9LB_tid39491
				Agathobacter_rectalis_AF25_15_tid39491
				Agathobacter_rectalis_AF36_2BH_tid39491
				Agathobacter_rectalis_AF38_24_tid39491
				Agathobacter_rectalis_AF39_14AC_tid39491
				Agathobacter_rectalis_AF67_03PH9_tid39491
				Agathobacter_rectalis_AM16_11_tid39491
				Agathobacter_rectalis_AM22_4_tid39491
				Agathobacter_rectalis_AM26_2LB_tid39491
				Agathobacter_rectalis_AM29_10_tid39491
				Agathobacter_rectalis_AM30_13AC_tid39491
				Agathobacter_rectalis_AM31_7AC_tid39491
				Agathobacter_rectalis_AM36_3AA_tid39491
				Agathobacter_rectalis_AM42_1_tid39491
				Agathobacter_rectalis_AM42_17AT_tid39491
				Agathobacter_rectalis_AM44_1AT_tid39491
				Agathobacter_rectalis_AM44_2AT_tid39491
				Agathobacter_rectalis_AM97_21_tid39491
				Agathobacter_rectalis_BIOML_A1_tid39491
				Agathobacter_rectalis_BIOML_A10_tid39491
				Agathobacter_rectalis_BIOML_A11_tid39491
				Agathobacter_rectalis_BIOML_A12_tid39491
				Agathobacter_rectalis_BIOML_A2_tid39491
				Agathobacter_rectalis_BIOML_A3_tid39491
				Agathobacter_rectalis_BIOML_A4_tid39491
				Agathobacter_rectalis_BIOML_A5_tid39491
				Agathobacter_rectalis_BIOML_A6_tid39491
				Agathobacter_rectalis_BIOML_A7_tid39491
				Agathobacter_rectalis_BIOML_A8_tid39491
				Agathobacter_rectalis_BIOML_A9_tid39491
				Agathobacter_rectalis_CLA_AA_H166_tid39491
				Agathobacter_rectalis_CLA_AA_H258_tid39491
				Agathobacter_rectalis_CLA_AA_H285_tid39491
				Agathobacter_rectalis_CLA_JM_H42_tid39491
				Agathobacter_rectalis_D31t1_170403_H3_tid39491
				Agathobacter_rectalis_D41t1_190614_G3_tid39491
				Agathobacter_rectalis_D43t1_170807_G2_tid39491
				Agathobacter_rectalis_D53t1_180928_G2_tid39491
				Agathobacter_rectalis_D54t1_190329_G12_tid39491
				Agathobacter_rectalis_DFI_5_28_tid39491
				Agathobacter_rectalis_DFI_5_3_tid39491
				Agathobacter_rectalis_DFI_6_27_tid39491
				Agathobacter_rectalis_DFI_7_23A_tid39491
				Agathobacter_rectalis_DFI_7_28A_tid39491
				Agathobacter_rectalis_DFI_7_31_tid39491
				Agathobacter_rectalis_DFI_9_12_tid39491
				Agathobacter_rectalis_DFI_9_37_tid39491
				Agathobacter_rectalis_DFI_9_42_tid39491
				Agathobacter_rectalis_DFI_9_50_tid39491
				Agathobacter_rectalis_J1101437_171009_H3_tid39491
				Agathobacter_rectalis_k41_0107_C12_tid39491
				Agathobacter_rectalis_L2_21_tid39491
				Agathobacter_rectalis_MCC552_tid39491
				Agathobacter_rectalis_MCC553_tid39491
				Agathobacter_rectalis_MSK_13_47_tid39491
				Agathobacter_rectalis_MSK_13_48_tid39491
				Agathobacter_rectalis_MSK_13_50_tid39491
				Agathobacter_rectalis_MSK_13_59_tid39491
				Agathobacter_rectalis_MSK_16_22_tid39491
				Agathobacter_rectalis_MSK_16_45_tid39491
				Agathobacter_rectalis_MSK_17_13_tid39491
				Agathobacter_rectalis_MSK_17_19_tid39491
				Agathobacter_rectalis_MSK_17_3_tid39491
				Agathobacter_rectalis_MSK_17_42_tid39491
				Agathobacter_rectalis_MSK_17_52_tid39491
				Agathobacter_rectalis_MSK_17_57_tid39491
				Agathobacter_rectalis_MSK_17_70_tid39491
				Agathobacter_rectalis_MSK_17_78_tid39491
				Agathobacter_rectalis_MSK_17_79_tid39491
				Agathobacter_rectalis_MSK_22_12_tid39491
				Agathobacter_rectalis_MSK_22_19_tid39491
				Agathobacter_rectalis_MSK_22_23_tid39491
				Agathobacter_rectalis_MSK_22_28_tid39491
				Agathobacter_rectalis_MSK_22_39_tid39491
				Agathobacter_rectalis_MSK_22_51_tid39491
				Agathobacter_rectalis_MSK_22_92_tid39491
				Agathobacter_rectalis_MSK_9_13_tid39491
				Agathobacter_rectalis_MSK_9_15_tid39491
				Agathobacter_rectalis_NB2A_17_FMU_tid39491
				Agathobacter_rectalis_OM05_3AA_tid39491
				Agathobacter_rectalis_OM05_6AA_tid39491
				Agathobacter_rectalis_OM05_8AA_tid39491
				Agathobacter_rectalis_OM07_13_tid39491
				Agathobacter_rectalis_OM08_12AT_tid39491
				Agathobacter_rectalis_R22_tid39491
				Agathobacter_rectalis_RTP21281st1_B9_RTP21281_210402_tid39491
				Agathobacter_rectalis_RTP21359st1_A2_RTP21359_211015_tid39491
				Agathobacter_rectalis_RTP21359st1_G5_RTP21360_211022_tid39491
				Agathobacter_rectalis_RTP21360st1_B3_RTP21360_211022_tid39491
				Agathobacter_rectalis_RTP31015st1_B6_RTP31015_201113_tid39491
				Agathobacter_rectalis_RTP31015st1_G3_RTP31015_201113_tid39491
				Agathobacter_rectalis_RTP31015st1_H6_RTP31015_201113_tid39491
				Agathobacter_rectalis_RTP31015st1_H8_RTP31015_201113_tid39491
				Agathobacter_rectalis_RTP31023st1_F2_RTP31023_210422_tid39491
				Agathobacter_rectalis_RTP31141st1_F9_RTP31141_220114_tid39491
				Agathobacter_rectalis_SL_1_07_tid39491
				Agathobacter_rectalis_T3WBe13_tid39491
				Agathobacter_rectalis_TF11_15AC_tid39491
				Agathobacter_rectalis_TM10_3_tid39491
				Agathobacter_sp_20_2_80_tid2021311
				Agathobacter_sp_COPD135_tid2021311
				Agathobacter_sp_COPD136_tid2021311
				Agathobacter_sp_COPD137_tid2021311
				Agathobacter_sp_COPD138_tid2021311
				Agathobacter_sp_COPD139_tid2021311
				Agathobacter_sp_COPD140_tid2021311
				Agathobacter_sp_COPD141_tid2021311
				Agathobacter_sp_COPD142_tid2021311
				Agathobacter_sp_COPD144_tid2021311
				Agathobacter_sp_COPD145_tid2021311
				Agathobacter_sp_COPD146_tid2021311
				Agathobacter_sp_COPD147_tid2021311
				Agathobacter_sp_COPD148_tid2021311
				Agathobacter_sp_COPD149_tid2021311
				Agathobacter_sp_COPD150_tid2021311
				Agathobacter_sp_SQ_MAG_41_tid2021311
				Agathobaculum_ammoniilyticum_Sanger_34_tid2981778
				Agathobaculum_butyriciproducens_CLA_AA_H270_tid1628085
				Agathobaculum_butyriciproducens_DFI_6_31_tid1628085
				Agathobaculum_butyriciproducens_DFI_6_35_tid1628085
				Agathobaculum_butyriciproducens_hylon_METABAT_208_tid1628085
				Agathobaculum_butyriciproducens_NB2B_10_MRS_tid1628085
				Agathobaculum_desmolans_40_1_42_tid39484
				Agathobaculum_faecis_NSJ_28_tid2763013
				Agathobaculum_hominis_M2_tid2763014
				Agathobaculum_massiliense_k40_0107_F7_tid3014267
				Agathobaculum_sp_14_1_08_tid2048138
				Agathobaculum_sp_D1125bin60_tid2048138
				Agathobaculum_sp_D3037bin33_tid2048138
				Agathobaculum_sp_D5140bin68_tid2048138
				Agathobaculum_sp_NTUH_O15_33_tid3079302
				Agathobaculum_sp_P022_66_tid2048138
				Agathobaculum_sp_RAGGC_272_tid2048138
				Aggregatibacter_aphrophilus_ERR10228881_bin_23_MetaWRAP_v1_3_MAG_tid732
				Aggregatibacter_aphrophilus_S2_008_000G1_dasS2_008_000G1_concoct_35_tid732
				Aggregatibacter_aphrophilus_SRR23388433_bin_6_MetaWRAP_v1_3_MAG_tid732
				Aggregatibacter_kilianii_ERR10083881_bin_3_MetaWRAP_v1_3_MAG_tid2025884
				Aggregatibacter_kilianii_ERR9968767_bin_6_MetaWRAP_v1_3_MAG_tid2025884
				Aggregatibacter_kilianii_SRR2240840_bin_2_CONCOCT_v1_1_MAG_tid2025884
				Aggregatibacter_segnis_ERR10228847_bin_5_MetaWRAP_v1_3_MAG_tid739
				Aggregatibacter_segnis_ERR9968749_bin_27_MetaWRAP_v1_3_MAG_tid739
				Aggregatibacter_segnis_ERR9969204_bin_17_MetaWRAP_v1_3_MAG_tid739
				Aggregatibacter_segnis_SRR15001311_bin_14_MetaWRAP_v1_3_MAG_tid739
				Aggregatibacter_segnis_SRR23388441_bin_5_MetaWRAP_v1_3_MAG_tid739
				Aggregatibacter_segnis_SRR5395403_bin_35_MetaWRAP_v1_3_MAG_tid739
				Aggregatibacter_segnis_SRR8290098_bin_13_MetaWRAP_v1_3_MAG_tid739
				Agrococcus_sp_HG114_tid2969757
				Akkermansia_biwaensis_WON2089_tid2946555
				Akkermansia_massiliensis_Akk0580_tid2927224
				Akkermansia_massiliensis_Akk1476_tid2927224
				Akkermansia_massiliensis_Akk1573_tid2927224
				Akkermansia_massiliensis_Akk1863_tid2927224
				Akkermansia_massiliensis_Akk2000_tid2927224
				Akkermansia_massiliensis_Akk2190_tid2927224
				Akkermansia_massiliensis_Akk2196_tid2927224
				Akkermansia_massiliensis_Akk2680_tid2927224
				Akkermansia_massiliensis_AkkB40_tid2927224
				Akkermansia_massiliensis_EB_AMDK_39_tid2927224
				Akkermansia_massiliensis_Marseille_P6666_tid2927224
				Akkermansia_massiliensis_Marseille_P9185_tid2927224
				Akkermansia_muciniphila_2218st1_A7_2218SCRN_220325_tid239935
				Akkermansia_muciniphila_2218st1_C6_2218SCRN_220325_tid239935
				Akkermansia_muciniphila_2218st1_D7_2218SCRN_220325_tid239935
				Akkermansia_muciniphila_2218st1_G7_2218SCRN_220325_tid239935
				Akkermansia_muciniphila_225S_18FAA_tid239935
				Akkermansia_muciniphila_AK32_tid239935
				Akkermansia_muciniphila_Akk007_tid239935
				Akkermansia_muciniphila_Akk0096_tid239935
				Akkermansia_muciniphila_Akk0200_tid239935
				Akkermansia_muciniphila_Akk0500a_tid239935
				Akkermansia_muciniphila_Akk0500b_tid239935
				Akkermansia_muciniphila_Akk0880_tid239935
				Akkermansia_muciniphila_Akk1370_tid239935
				Akkermansia_muciniphila_Akk13715_tid239935
				Akkermansia_muciniphila_Akk1376_tid239935
				Akkermansia_muciniphila_Akk14745a_tid239935
				Akkermansia_muciniphila_Akk14745b_tid239935
				Akkermansia_muciniphila_Akk1570_tid239935
				Akkermansia_muciniphila_Akk1576_tid239935
				Akkermansia_muciniphila_Akk1610_tid239935
				Akkermansia_muciniphila_Akk16115_tid239935
				Akkermansia_muciniphila_Akk1613_tid239935
				Akkermansia_muciniphila_Akk16145_tid239935
				Akkermansia_muciniphila_Akk1616_tid239935
				Akkermansia_muciniphila_Akk1683_tid239935
				Akkermansia_muciniphila_Akk1713_tid239935
				Akkermansia_muciniphila_Akk1756_tid239935
				Akkermansia_muciniphila_Akk1990_tid239935
				Akkermansia_muciniphila_Akk2030_tid239935
				Akkermansia_muciniphila_Akk2090_tid239935
				Akkermansia_muciniphila_Akk2650_tid239935
				Akkermansia_muciniphila_Akk2670_tid239935
				Akkermansia_muciniphila_am_0171_tid239935
				Akkermansia_muciniphila_BIOML_A1_tid239935
				Akkermansia_muciniphila_BIOML_A11_tid239935
				Akkermansia_muciniphila_BIOML_A13_tid239935
				Akkermansia_muciniphila_BIOML_A14_tid239935
				Akkermansia_muciniphila_BIOML_A15_tid239935
				Akkermansia_muciniphila_BIOML_A16_tid239935
				Akkermansia_muciniphila_BIOML_A17_tid239935
				Akkermansia_muciniphila_BIOML_A19_tid239935
				Akkermansia_muciniphila_BIOML_A2_tid239935
				Akkermansia_muciniphila_BIOML_A20_tid239935
				Akkermansia_muciniphila_BIOML_A22_tid239935
				Akkermansia_muciniphila_BIOML_A23_tid239935
				Akkermansia_muciniphila_BIOML_A24_tid239935
				Akkermansia_muciniphila_BIOML_A25_tid239935
				Akkermansia_muciniphila_BIOML_A26_tid239935
				Akkermansia_muciniphila_BIOML_A27_tid239935
				Akkermansia_muciniphila_BIOML_A28_tid239935
				Akkermansia_muciniphila_BIOML_A29_tid239935
				Akkermansia_muciniphila_BIOML_A3_tid239935
				Akkermansia_muciniphila_BIOML_A30_tid239935
				Akkermansia_muciniphila_BIOML_A31_tid239935
				Akkermansia_muciniphila_BIOML_A32_tid239935
				Akkermansia_muciniphila_BIOML_A33_tid239935
				Akkermansia_muciniphila_BIOML_A34_tid239935
				Akkermansia_muciniphila_BIOML_A35_tid239935
				Akkermansia_muciniphila_BIOML_A36_tid239935
				Akkermansia_muciniphila_BIOML_A37_tid239935
				Akkermansia_muciniphila_BIOML_A38_tid239935
				Akkermansia_muciniphila_BIOML_A39_tid239935
				Akkermansia_muciniphila_BIOML_A4_tid239935
				Akkermansia_muciniphila_BIOML_A40_tid239935
				Akkermansia_muciniphila_BIOML_A41_tid239935
				Akkermansia_muciniphila_BIOML_A42_tid239935
				Akkermansia_muciniphila_BIOML_A43_tid239935
				Akkermansia_muciniphila_BIOML_A44_tid239935
				Akkermansia_muciniphila_BIOML_A45_tid239935
				Akkermansia_muciniphila_BIOML_A5_tid239935
				Akkermansia_muciniphila_BIOML_A6_tid239935
				Akkermansia_muciniphila_BIOML_A7_tid239935
				Akkermansia_muciniphila_BIOML_A8_tid239935
				Akkermansia_muciniphila_BIOML_A9_tid239935
				Akkermansia_muciniphila_BSH01_tid239935
				Akkermansia_muciniphila_CBA5201_tid239935
				Akkermansia_muciniphila_CLA_AP_H31_tid239935
				Akkermansia_muciniphila_CSUN_12_AmI_tid239935
				Akkermansia_muciniphila_CSUN_33_AmI_tid239935
				Akkermansia_muciniphila_CSUN_56_AmIII_tid239935
				Akkermansia_muciniphila_CSUN_59_AmI_tid239935
				Akkermansia_muciniphila_CSUN_7_AmI_tid239935
				Akkermansia_muciniphila_D6_3_FMU_tid239935
				Akkermansia_muciniphila_DFI_5_32_tid239935
				Akkermansia_muciniphila_DFI_6_69_tid239935
				Akkermansia_muciniphila_DFI_6_92_tid239935
				Akkermansia_muciniphila_DFI_9_24_tid239935
				Akkermansia_muciniphila_DSM_22959_tid239935
				Akkermansia_muciniphila_EB_AMDK_10_tid239935
				Akkermansia_muciniphila_EB_AMDK_11_tid239935
				Akkermansia_muciniphila_EB_AMDK_12_tid239935
				Akkermansia_muciniphila_EB_AMDK_13_tid239935
				Akkermansia_muciniphila_EB_AMDK_14_tid239935
				Akkermansia_muciniphila_EB_AMDK_15_tid239935
				Akkermansia_muciniphila_EB_AMDK_16_tid239935
				Akkermansia_muciniphila_EB_AMDK_17_tid239935
				Akkermansia_muciniphila_EB_AMDK_18_tid239935
				Akkermansia_muciniphila_EB_AMDK_19_tid239935
				Akkermansia_muciniphila_EB_AMDK_20_tid239935
				Akkermansia_muciniphila_EB_AMDK_21_tid239935
				Akkermansia_muciniphila_EB_AMDK_22_tid239935
				Akkermansia_muciniphila_EB_AMDK_7_tid239935
				Akkermansia_muciniphila_EB_AMDK_8_tid239935
				Akkermansia_muciniphila_GP01_tid239935
				Akkermansia_muciniphila_GP02_tid239935
				Akkermansia_muciniphila_GP03_tid239935
				Akkermansia_muciniphila_GP04_tid239935
				Akkermansia_muciniphila_GP05_tid239935
				Akkermansia_muciniphila_GP06_tid239935
				Akkermansia_muciniphila_GP14_tid239935
				Akkermansia_muciniphila_GP16_tid239935
				Akkermansia_muciniphila_GP19_tid239935
				Akkermansia_muciniphila_GP20_tid239935
				Akkermansia_muciniphila_GP21_tid239935
				Akkermansia_muciniphila_GP22_tid239935
				Akkermansia_muciniphila_GP23_tid239935
				Akkermansia_muciniphila_GP24_tid239935
				Akkermansia_muciniphila_GP27_tid239935
				Akkermansia_muciniphila_GP28_tid239935
				Akkermansia_muciniphila_GP29_tid239935
				Akkermansia_muciniphila_GP35_tid239935
				Akkermansia_muciniphila_GP36_tid239935
				Akkermansia_muciniphila_GP38_tid239935
				Akkermansia_muciniphila_GP39_tid239935
				Akkermansia_muciniphila_GP40_tid239935
				Akkermansia_muciniphila_GP41_tid239935
				Akkermansia_muciniphila_GP43_tid239935
				Akkermansia_muciniphila_H1_tid239935
				Akkermansia_muciniphila_H2_tid239935
				Akkermansia_muciniphila_H3_tid239935
				Akkermansia_muciniphila_H4_tid239935
				Akkermansia_muciniphila_H5_tid239935
				Akkermansia_muciniphila_H6_tid239935
				Akkermansia_muciniphila_HB03_tid239935
				Akkermansia_muciniphila_I42XC8_tid239935
				Akkermansia_muciniphila_I42XC9_tid239935
				Akkermansia_muciniphila_JCM_30893_tid239935
				Akkermansia_muciniphila_KGMB01988_tid239935
				Akkermansia_muciniphila_KGMB01989_tid239935
				Akkermansia_muciniphila_KGMB01990_tid239935
				Akkermansia_muciniphila_KGMB02009_tid239935
				Akkermansia_muciniphila_Marseille_P5162_tid239935
				Akkermansia_muciniphila_Marseille_P6566_tid239935
				Akkermansia_muciniphila_Marseille_P7245_tid239935
				Akkermansia_muciniphila_Marseille_P9184_tid239935
				Akkermansia_muciniphila_Marseille_P9642_tid239935
				Akkermansia_muciniphila_Marseille_Q2586_tid239935
				Akkermansia_muciniphila_MGYG_HGUT_02452_tid239935
				Akkermansia_muciniphila_MGYG_HGUT_02454_tid239935
				Akkermansia_muciniphila_MRD1520_tid239935
				Akkermansia_muciniphila_NBRC_114322_tid239935
				Akkermansia_muciniphila_NBRC_115032_tid239935
				Akkermansia_muciniphila_SDLYAKK8_tid239935
				Akkermansia_muciniphila_YGMCC2645_tid239935
				Akkermansia_sp_14_1_72_tid1872421
				Akkermansia_sp_17_1_06_tid1872421
				Akkermansia_sp_17_2_55_tid1872421
				Akkermansia_sp_19_1_43_tid1872421
				Akkermansia_sp_20_1_62_tid1872421
				Akkermansia_sp_29_1_63_tid1872421
				Akkermansia_sp_29_1_85_tid1872421
				Akkermansia_sp_39_1_40_tid1872421
				Akkermansia_sp_39_2_13_tid1872421
				Akkermansia_sp_39_2_80_tid1872421
				Akkermansia_sp_43_2_41_tid1872421
				Akkermansia_sp_47_2_53_tid1872421
				Akkermansia_sp_54_46_tid1896967
				Akkermansia_sp_aa_0143_tid2478952
				Akkermansia_sp_AE01SA01_tid3115151
				Akkermansia_sp_B2_R_115_tid2949655
				Akkermansia_sp_BIOML_A1_tid2584557
				Akkermansia_sp_BIOML_A10_tid2584566
				Akkermansia_sp_BIOML_A11_tid2584567
				Akkermansia_sp_BIOML_A12_tid2584568
				Akkermansia_sp_BIOML_A13_tid2584569
				Akkermansia_sp_BIOML_A14_tid2584570
				Akkermansia_sp_BIOML_A15_tid2584571
				Akkermansia_sp_BIOML_A16_tid2584572
				Akkermansia_sp_BIOML_A17_tid2584573
				Akkermansia_sp_BIOML_A18_tid2584574
				Akkermansia_sp_BIOML_A19_tid2584575
				Akkermansia_sp_BIOML_A2_tid2584558
				Akkermansia_sp_BIOML_A20_tid2584576
				Akkermansia_sp_BIOML_A21_tid2584577
				Akkermansia_sp_BIOML_A22_tid2584578
				Akkermansia_sp_BIOML_A23_tid2584579
				Akkermansia_sp_BIOML_A24_tid2584580
				Akkermansia_sp_BIOML_A25_tid2584581
				Akkermansia_sp_BIOML_A26_tid2584582
				Akkermansia_sp_BIOML_A27_tid2584583
				Akkermansia_sp_BIOML_A28_tid2584584
				Akkermansia_sp_BIOML_A29_tid2584585
				Akkermansia_sp_BIOML_A3_tid2584559
				Akkermansia_sp_BIOML_A30_tid2584586
				Akkermansia_sp_BIOML_A31_tid2584587
				Akkermansia_sp_BIOML_A32_tid2584588
				Akkermansia_sp_BIOML_A33_tid2584589
				Akkermansia_sp_BIOML_A34_tid2584590
				Akkermansia_sp_BIOML_A35_tid2584591
				Akkermansia_sp_BIOML_A36_tid2584592
				Akkermansia_sp_BIOML_A37_tid2584593
				Akkermansia_sp_BIOML_A38_tid2584594
				Akkermansia_sp_BIOML_A39_tid2584595
				Akkermansia_sp_BIOML_A4_tid2584560
				Akkermansia_sp_BIOML_A42_tid2584598
				Akkermansia_sp_BIOML_A43_tid2584599
				Akkermansia_sp_BIOML_A44_tid2584600
				Akkermansia_sp_BIOML_A45_tid2584601
				Akkermansia_sp_BIOML_A46_tid2584602
				Akkermansia_sp_BIOML_A47_tid2584603
				Akkermansia_sp_BIOML_A48_tid2584604
				Akkermansia_sp_BIOML_A49_tid2584605
				Akkermansia_sp_BIOML_A5_tid2584561
				Akkermansia_sp_BIOML_A50_tid2584606
				Akkermansia_sp_BIOML_A51_tid2584607
				Akkermansia_sp_BIOML_A52_tid2584608
				Akkermansia_sp_BIOML_A53_tid2584609
				Akkermansia_sp_BIOML_A55_tid2584611
				Akkermansia_sp_BIOML_A56_tid2584612
				Akkermansia_sp_BIOML_A57_tid2584613
				Akkermansia_sp_BIOML_A58_tid2584614
				Akkermansia_sp_BIOML_A59_tid2584615
				Akkermansia_sp_BIOML_A6_tid2584562
				Akkermansia_sp_BIOML_A62_tid2584618
				Akkermansia_sp_BIOML_A64_tid2584620
				Akkermansia_sp_BIOML_A65_tid2584621
				Akkermansia_sp_BIOML_A66_tid2584622
				Akkermansia_sp_BIOML_A67_tid2584623
				Akkermansia_sp_BIOML_A7_tid2584563
				Akkermansia_sp_BIOML_A8_tid2584564
				Akkermansia_sp_BIOML_A9_tid2584565
				Akkermansia_sp_C008_03_tid1872421
				Akkermansia_sp_C014_08_tid1872421
				Akkermansia_sp_C017_54_tid1872421
				Akkermansia_sp_C020_16_tid1872421
				Akkermansia_sp_C039_53_tid1872421
				Akkermansia_sp_C047_16_tid1872421
				Akkermansia_sp_C047_44_tid1872421
				Akkermansia_sp_CAG_344_tid1262691
				Akkermansia_sp_COPD424_tid1872421
				Akkermansia_sp_D4_MB_51_tid1872421
				Akkermansia_sp_DOME_MAG_10766_tid1872421
				Akkermansia_sp_DOME_MAG_8410_tid1872421
				Akkermansia_sp_GGCC_0220_tid2731210
				Akkermansia_sp_KLE1797_tid1574264
				Akkermansia_sp_KLE1798_tid1574265
				Akkermansia_sp_L1_007_000M1_dasL1_007_000M1_maxbin2_maxbin_012_tid1872421
				Akkermansia_sp_L1_008_000M1_dasL1_008_000M1_concoct_60_tid1872421
				Akkermansia_sp_L3_082_000M1_dasL3_082_000M1_concoct_100_tid1872421
				Akkermansia_sp_L3_121_092G1_dasL3_121_092G1_metabat_metabat_24_tid1872421
				Akkermansia_sp_Map_188_018_tid1872421
				Akkermansia_sp_N1174_3_tid1872421
				Akkermansia_sp_N1175_9_tid1872421
				Akkermansia_sp_N21116_tid3040764
				Akkermansia_sp_N21169_tid3040765
				Akkermansia_sp_NBRC_115031_tid2994522
				Akkermansia_sp_RCC_12PD_tid3115152
				Akkermansia_sp_S03A_meta_bin_1_tid1872421
				Akkermansia_sp_S03B_meta_bin_2_tid1872421
				Akkermansia_sp_S2_010_030G1_dasS2_010_030G1_concoct_3_tid1872421
				Akkermansia_sp_UBA9119_tid1872421
				Akkermansia_sp_UBG173_tid1872421
				Akkermansia_sp_UNK_MGS_1_tid1638783
				Alcaligenes_faecalis_2021EL_00128_tid511
				Alcaligenes_nematophilus_EBU_23_tid2994643
				Aliarcobacter_butzleri_2014_3116_tid28197
				Aliarcobacter_butzleri_2014_3403_tid28197
				Aliarcobacter_butzleri_2015_0045_tid28197
				Aliarcobacter_butzleri_2015_0097_tid28197
				Aliarcobacter_butzleri_2015_0120_tid28197
				Aliarcobacter_butzleri_2015_0463_tid28197
				Aliarcobacter_butzleri_2015_0654_tid28197
				Aliarcobacter_butzleri_2015_1201_tid28197
				Aliarcobacter_butzleri_2015_1220_tid28197
				Aliarcobacter_butzleri_2015_1650_tid28197
				Aliarcobacter_butzleri_2015_185H_tid28197
				Aliarcobacter_butzleri_2015_2363_tid28197
				Aliarcobacter_butzleri_2015_2485_tid28197
				Aliarcobacter_butzleri_2015_2901_tid28197
				Aliarcobacter_butzleri_2016_0341_tid28197
				Aliarcobacter_butzleri_2016_0474_tid28197
				Aliarcobacter_butzleri_2016_0547_tid28197
				Aliarcobacter_butzleri_2016_1192_tid28197
				Aliarcobacter_butzleri_2016_2353_tid28197
				Aliarcobacter_butzleri_2016_23H_tid28197
				Aliarcobacter_butzleri_2016_2642_tid28197
				Aliarcobacter_butzleri_2016_2978_tid28197
				Aliarcobacter_butzleri_2016_3169_tid28197
				Aliarcobacter_butzleri_2016_3175_tid28197
				Aliarcobacter_butzleri_2016_3218_tid28197
				Aliarcobacter_butzleri_2016_3224_tid28197
				Aliarcobacter_butzleri_2016_3393_tid28197
				Aliarcobacter_butzleri_2016_3396_tid28197
				Aliarcobacter_butzleri_Ab_1426_2003_tid28197
				Aliarcobacter_butzleri_CRDAb1_tid28197
				Aliarcobacter_butzleri_H14_tid28197
				Aliarcobacter_butzleri_H18_tid28197
				Aliarcobacter_butzleri_H19_tid28197
				Aliarcobacter_butzleri_H2_tid28197
				Aliarcobacter_butzleri_H24_tid28197
				Aliarcobacter_butzleri_H26_tid28197
				Aliarcobacter_butzleri_H27_tid28197
				Aliarcobacter_butzleri_H28_tid28197
				Aliarcobacter_butzleri_H3_tid28197
				Aliarcobacter_butzleri_H31_tid28197
				Aliarcobacter_butzleri_HHE165_tid28197
				Aliarcobacter_butzleri_HHE226_tid28197
				Aliarcobacter_butzleri_HHE266_tid28197
				Aliarcobacter_butzleri_HHE74_tid28197
				Aliarcobacter_butzleri_JV22_tid888827
				Aliarcobacter_butzleri_L349_tid1447257
				Aliarcobacter_butzleri_L350_tid1447258
				Aliarcobacter_butzleri_L351_tid1447259
				Aliarcobacter_butzleri_L352_tid1447260
				Aliarcobacter_butzleri_LMG_10828_tid28197
				Aliarcobacter_butzleri_MGYG_HGUT_02364_tid28197
				Aliarcobacter_cryaerophilus_151_tid28198
				Aliarcobacter_cryaerophilus_382_tid28198
				Aliarcobacter_lanthieri_R_75363_tid1355374
				Aliarcobacter_skirrowii_CCUG_10374_LMG_6621_tid1032239
				Alistipes_Alistipes_senegalensis_81E7_tid1288121
				Alistipes_communis_17_1_20_tid2585118
				Alistipes_communis_5CBH24_tid2585118
				Alistipes_communis_6CPBBH3_tid2585118
				Alistipes_communis_AF53_19pH10A_tid2585118
				Alistipes_communis_CIP112231_tid2585118
				Alistipes_communis_D1217bin58_tid2585118
				Alistipes_communis_D43t1_170807_E1_tid2585118
				Alistipes_communis_DFI_6_39_tid2585118
				Alistipes_communis_ERR1600743_bin_17_tid2585118
				Alistipes_communis_ERR4316486_bin_69_MetaWRAP_v1_3_MAG_tid2585118
				Alistipes_communis_ERR4918925_bin_14_MetaWRAP_v1_3_MAG_tid2585118
				Alistipes_communis_ERR9322424_bin_24_MetaWRAP_v1_3_MAG_tid2585118
				Alistipes_communis_ERR9578280_bin_42_MetaWRAP_v1_3_MAG_tid2585118
				Alistipes_communis_ERR9762698_bin_15_MetaWRAP_v1_3_MAG_tid2585118
				Alistipes_communis_hylon_METABAT_237_tid2585118
				Alistipes_communis_MGYG_HGUT_01415_tid2585118
				Alistipes_communis_min17_bin55_tid2585118
				Alistipes_communis_MTG220_bin_36_fa_tid2585118
				Alistipes_communis_MTG221_bin_40_fa_tid2585118
				Alistipes_communis_MTG222_bin_30_fa_tid2585118
				Alistipes_communis_MTG223_bin_24_fa_tid2585118
				Alistipes_communis_MTG224_bin_17_fa_tid2585118
				Alistipes_communis_MTG225_bin_13_fa_tid2585118
				Alistipes_communis_MTG226_bin_42_fa_tid2585118
				Alistipes_communis_MTG227_bin_35_fa_tid2585118
				Alistipes_communis_MTG228_bin_31_fa_tid2585118
				Alistipes_communis_MTG229_bin_27_fa_tid2585118
				Alistipes_communis_MTG230_bin_44_fa_tid2585118
				Alistipes_communis_MTG231_bin_27_fa_tid2585118
				Alistipes_communis_MTG241_bin_50_fa_tid2585118
				Alistipes_communis_MTG242_bin_12_fa_tid2585118
				Alistipes_communis_MTG245_bin_3_fa_tid2585118
				Alistipes_communis_P003_57_tid2585118
				Alistipes_communis_P014_71_tid2585118
				Alistipes_communis_P015L1_25_tid2585118
				Alistipes_communis_P023_16_tid2585118
				Alistipes_communis_P023L1_19_tid2585118
				Alistipes_communis_P043L1_57_tid2585118
				Alistipes_communis_ph8_tid2585118
				Alistipes_communis_SRR16244384_bin_17_MetaWRAP_v1_3_MAG_tid2585118
				Alistipes_communis_SRR16280029_bin_40_MetaWRAP_v1_3_MAG_tid2585118
				Alistipes_communis_SRR22541657_bin_9_MetaWRAP_v1_3_MAG_tid2585118
				Alistipes_communis_UBG051_tid2585118
				Alistipes_dispar_5CPEGH6_tid2585119
				Alistipes_dispar_Marseille_P2263_tid2585119
				Alistipes_finegoldii_1001713B170207_170306_H2_tid214856
				Alistipes_finegoldii_19_1_42_tid214856
				Alistipes_finegoldii_29_1_33_tid214856
				Alistipes_finegoldii_29_2_48_tid214856
				Alistipes_finegoldii_39_2_85_tid214856
				Alistipes_finegoldii_43_1_24_tid214856
				Alistipes_finegoldii_aa_0143_tid214856
				Alistipes_finegoldii_BIOML_A1_tid214856
				Alistipes_finegoldii_C017_53_tid214856
				Alistipes_finegoldii_C047_39_tid214856
				Alistipes_finegoldii_CAG_68_tid1263035
				Alistipes_finegoldii_CavFT_hAR201_tid214856
				Alistipes_finegoldii_CE91_St15_tid214856
				Alistipes_finegoldii_CE91_St16_tid214856
				Alistipes_finegoldii_CLA_AP_H12_tid214856
				Alistipes_finegoldii_COPD076_tid214856
				Alistipes_finegoldii_D53t1_180928_D3_tid214856
				Alistipes_finegoldii_DFI_1_269_tid214856
				Alistipes_finegoldii_DFI_2_10_tid214856
				Alistipes_finegoldii_DFI_2_16_tid214856
				Alistipes_finegoldii_DFI_2_31_tid214856
				Alistipes_finegoldii_DFI_6_32_tid214856
				Alistipes_finegoldii_ERR10149220_bin_4_MetaWRAP_v1_3_MAG_tid214856
				Alistipes_finegoldii_ERR1600702_bin_62_CONCOCT_v1_1_MAG_tid214856
				Alistipes_finegoldii_ERR4316486_bin_25_MetaWRAP_v1_3_MAG_tid214856
				Alistipes_finegoldii_ERR4918958_bin_2_MetaWRAP_v1_3_MAG_tid214856
				Alistipes_finegoldii_ERR8263763_bin_24_MetaWRAP_v1_3_MAG_tid214856
				Alistipes_finegoldii_ERR9353498_bin_10_MetaWRAP_v1_3_MAG_tid214856
				Alistipes_finegoldii_ERR9492498_bin_2_MetaWRAP_v1_3_MAG_tid214856
				Alistipes_finegoldii_ERR9578273_bin_9_MetaWRAP_v1_3_MAG_tid214856
				Alistipes_finegoldii_ERR9609791_bin_30_MetaWRAP_v1_3_MAG_tid214856
				Alistipes_finegoldii_ERR9762705_bin_41_MetaWRAP_v1_3_MAG_tid214856
				Alistipes_finegoldii_hylon_METABAT_121_tid214856
				Alistipes_finegoldii_min17_bin73_tid214856
				Alistipes_finegoldii_MTG232_bin_4_fa_tid214856
				Alistipes_finegoldii_MTG233_bin_11_fa_tid214856
				Alistipes_finegoldii_MTG234_bin_61_fa_tid214856
				Alistipes_finegoldii_MTG235_bin_23_fa_tid214856
				Alistipes_finegoldii_MTG236_bin_51_fa_tid214856
				Alistipes_finegoldii_MTG237_bin_11_fa_tid214856
				Alistipes_finegoldii_MTG239_bin_40_fa_tid214856
				Alistipes_finegoldii_MTG240_bin_41_fa_tid214856
				Alistipes_finegoldii_MTG247_bin_31_fa_tid214856
				Alistipes_finegoldii_MTG248_bin_15_fa_tid214856
				Alistipes_finegoldii_P004L1_45_tid214856
				Alistipes_finegoldii_P032L1_19_tid214856
				Alistipes_finegoldii_P055L1_25_tid214856
				Alistipes_finegoldii_P061_15_tid214856
				Alistipes_finegoldii_RAGGC_90_tid214856
				Alistipes_finegoldii_RTP31002st1_D10_RTP31002_201218_tid214856
				Alistipes_finegoldii_SRR16280044_bin_48_MetaWRAP_v1_3_MAG_tid214856
				Alistipes_finegoldii_SRR17798034_bin_26_MetaWRAP_v1_3_MAG_tid214856
				Alistipes_finegoldii_SRR22541663_bin_7_MetaWRAP_v1_3_MAG_tid214856
				Alistipes_finegoldii_TM12_21A_tid214856
				Alistipes_finegoldii_UBG195_tid214856
				Alistipes_hominis_New_7_tid2763015
				Alistipes_ihumii_17_1_01_tid1470347
				Alistipes_ihumii_39_2_118_tid1470347
				Alistipes_ihumii_AP11_tid1211813
				Alistipes_ihumii_C047_19_tid1470347
				Alistipes_ihumii_ERR4316486_bin_42_MetaWRAP_v1_3_MAG_tid1470347
				Alistipes_ihumii_ERR4918936_bin_1_MetaWRAP_v1_3_MAG_tid1470347
				Alistipes_ihumii_ERR8263855_bin_3_MetaWRAP_v1_3_MAG_tid1470347
				Alistipes_ihumii_ERR9354249_bin_16_MetaWRAP_v1_3_MAG_tid1470347
				Alistipes_ihumii_ERR9578261_bin_13_MetaWRAP_v1_3_MAG_tid1470347
				Alistipes_ihumii_MGYG_HGUT_01429_tid1470347
				Alistipes_ihumii_P015L1_52_tid1470347
				Alistipes_ihumii_P016L1_39_tid1470347
				Alistipes_ihumii_P018L1_2_tid1470347
				Alistipes_ihumii_P042_29_tid1470347
				Alistipes_ihumii_P043L1_63_tid1470347
				Alistipes_ihumii_RAGGC_81_tid1470347
				Alistipes_ihumii_SRR16280068_bin_31_MetaWRAP_v1_3_MAG_tid1470347
				Alistipes_ihumii_SRR17798048_bin_9_MetaWRAP_v1_3_MAG_tid1470347
				Alistipes_ihumii_SRR18940298_bin_43_MetaWRAP_v1_3_MAG_tid1470347
				Alistipes_ihumii_SRR20881984_bin_32_MetaWRAP_v1_3_MAG_tid1470347
				Alistipes_ihumii_SRR22541669_bin_44_MetaWRAP_v1_3_MAG_tid1470347
				Alistipes_ihumii_SRR7721898_bin_17_tid1470347
				Alistipes_indistinctus_1033st1_B5_1033SCRN_220408_tid626932
				Alistipes_indistinctus_1033st1_C6_1033SCRN_220408_tid626932
				Alistipes_indistinctus_2BBH45_tid626932
				Alistipes_indistinctus_AF17_14_tid626932
				Alistipes_indistinctus_CLA_DW_H2_tid626932
				Alistipes_indistinctus_D5140bin2_tid626932
				Alistipes_indistinctus_DRR221363_bin_12_MetaWRAP_v1_3_MAG_tid626932
				Alistipes_indistinctus_ERR3160556_bin_26_tid626932
				Alistipes_indistinctus_ERR4316486_bin_54_MetaWRAP_v1_3_MAG_tid626932
				Alistipes_indistinctus_ERR9578308_bin_33_MetaWRAP_v1_3_MAG_tid626932
				Alistipes_indistinctus_MGYG_HGUT_01385_tid626932
				Alistipes_indistinctus_rmaize_METABAT_99_tid626932
				Alistipes_indistinctus_SRR16244387_bin_42_MetaWRAP_v1_3_MAG_tid626932
				Alistipes_indistinctus_SRR16280014_bin_22_MetaWRAP_v1_3_MAG_tid626932
				Alistipes_indistinctus_SRR17798035_bin_1_MetaWRAP_v1_3_MAG_tid626932
				Alistipes_indistinctus_UBG196_tid626932
				Alistipes_indistinctus_YIT_12060_tid742725
				Alistipes_inops_627_tid1501391
				Alistipes_intestinihominis_CLA_KB_H122_tid3133172
				Alistipes_montrealensis_kh20_tid2834113
				Alistipes_onderdonkii_1001136B_160425_D4_tid328813
				Alistipes_onderdonkii_1001262B_160229_H2_tid328813
				Alistipes_onderdonkii_1001285H_161024_H10_tid328813
				Alistipes_onderdonkii_1001713B170207_170306_D5_tid328813
				Alistipes_onderdonkii_1001713B170207_170306_E5_tid328813
				Alistipes_onderdonkii_am_0171_tid328813
				Alistipes_onderdonkii_BSD2780061687b_171204_C2_tid328813
				Alistipes_onderdonkii_CE91_St17_tid328813
				Alistipes_onderdonkii_CE91_St18_tid328813
				Alistipes_onderdonkii_CLA_AA_H13_tid328813
				Alistipes_onderdonkii_CLA_JM_H20_tid328813
				Alistipes_onderdonkii_CLA_JM_H20B_tid328813
				Alistipes_onderdonkii_CLA_SR_H002_tid328813
				Alistipes_onderdonkii_D52t1_170925_A10_tid328813
				Alistipes_onderdonkii_D54t1_190329_A1_tid328813
				Alistipes_onderdonkii_DFI_2_11_tid328813
				Alistipes_onderdonkii_DFI_2_46_tid328813
				Alistipes_onderdonkii_DFI_2_5_tid328813
				Alistipes_onderdonkii_DFI_2_90_tid328813
				Alistipes_onderdonkii_DFI_3_140_tid328813
				Alistipes_onderdonkii_DFI_5_4_tid328813
				Alistipes_onderdonkii_DFI_6_22_tid328813
				Alistipes_onderdonkii_DFI_9_26_tid328813
				Alistipes_onderdonkii_DSM_19147_tid328813
				Alistipes_onderdonkii_human_stool_tid328813
				Alistipes_onderdonkii_k06_0079_A12_2_tid328813
				Alistipes_onderdonkii_RTP21358st1_F6_RTP21358_211008_tid328813
				Alistipes_onderdonkii_RTP21489st1_A3_RTP21489_200313_tid328813
				Alistipes_onderdonkii_RTP21489st1_B5_RTP21489_200313_tid328813
				Alistipes_onderdonkii_RTP21489st1_B7_RTP21489_200313_tid328813
				Alistipes_onderdonkii_RTP21489st1_D3_RTP21489_200313_tid328813
				Alistipes_onderdonkii_RTP21489st1_D4_RTP21489_200313_tid328813
				Alistipes_onderdonkii_RTP21489st1_F3_RTP21489_200313_tid328813
				Alistipes_onderdonkii_RTP21489st1_F9_RTP21489_200313_tid328813
				Alistipes_onderdonkii_RTP21489st1_G2_RTP21489_200313_tid328813
				Alistipes_onderdonkii_RTP21489st1_H8_RTP21489_200313_tid328813
				Alistipes_onderdonkii_RTP31004st1_A6_RTP31004_210507_tid328813
				Alistipes_onderdonkii_RTP31015st1_D4_RTP31015_201113_tid328813
				Alistipes_onderdonkii_SL_2_34_tid328813
				Alistipes_onderdonkii_subsp_vulgaris_3BBH6_tid2585117
				Alistipes_onderdonkii_subsp_vulgaris_5CPYCFAH4_tid2585117
				Alistipes_onderdonkii_subsp_vulgaris_5NYCFAH2_tid2585117
				Alistipes_putredinis_1001262B_160229_H8_tid28117
				Alistipes_putredinis_1001287H_170206_F3_tid28117
				Alistipes_putredinis_14_1_80_tid28117
				Alistipes_putredinis_14_2_62_tid28117
				Alistipes_putredinis_17_1_22_tid28117
				Alistipes_putredinis_17_2_75_tid28117
				Alistipes_putredinis_19_2_58_tid28117
				Alistipes_putredinis_20_1_29_tid28117
				Alistipes_putredinis_20_2_85_tid28117
				Alistipes_putredinis_39_1_43_tid28117
				Alistipes_putredinis_39_2_74_tid28117
				Alistipes_putredinis_40_1_59_tid28117
				Alistipes_putredinis_43_2_35_tid28117
				Alistipes_putredinis_47_1_31_tid28117
				Alistipes_putredinis_A46_bin_9_fa_tid28117
				Alistipes_putredinis_B43_bin_20_fa_tid28117
				Alistipes_putredinis_C014_14_tid28117
				Alistipes_putredinis_C017_51_tid28117
				Alistipes_putredinis_C020_39_tid28117
				Alistipes_putredinis_C040_18_tid28117
				Alistipes_putredinis_C043_20_tid28117
				Alistipes_putredinis_C8_bin_37_fa_tid28117
				Alistipes_putredinis_CAG_67_53_122_tid28117
				Alistipes_putredinis_CAG_67_tid1263036
				Alistipes_putredinis_CHE521_016_tid28117
				Alistipes_putredinis_CLA_JM_H21_tid28117
				Alistipes_putredinis_CLA_JM_H21B_tid28117
				Alistipes_putredinis_COPD080_tid28117
				Alistipes_putredinis_COPD081_tid28117
				Alistipes_putredinis_D1169bin5_tid28117
				Alistipes_putredinis_D5196bin12_tid28117
				Alistipes_putredinis_DFI_5_5_tid28117
				Alistipes_putredinis_DFI_5_58_tid28117
				Alistipes_putredinis_DFI_6_33_tid28117
				Alistipes_putredinis_DFI_6_34_tid28117
				Alistipes_putredinis_DFI_6_57_tid28117
				Alistipes_putredinis_DFI_6_89_tid28117
				Alistipes_putredinis_DOME_MAG_8938_tid28117
				Alistipes_putredinis_DRR221350_bin_31_MetaWRAP_v1_3_MAG_tid28117
				Alistipes_putredinis_DSM_17216_tid445970
				Alistipes_putredinis_E07154_L1_cleanbin_000007_tid28117
				Alistipes_putredinis_ERR10149245_bin_11_MetaWRAP_v1_3_MAG_tid28117
				Alistipes_putredinis_ERR1190613_bin_65_CONCOCT_v1_1_MAG_tid28117
				Alistipes_putredinis_ERR1600584_bin_43_tid28117
				Alistipes_putredinis_ERR4316502_bin_19_MetaWRAP_v1_3_MAG_tid28117
				Alistipes_putredinis_ERR4918977_bin_4_MetaWRAP_v1_3_MAG_tid28117
				Alistipes_putredinis_ERR8263865_bin_13_MetaWRAP_v1_3_MAG_tid28117
				Alistipes_putredinis_ERR9353503_bin_9_MetaWRAP_v1_3_MAG_tid28117
				Alistipes_putredinis_ERR9492512_bin_18_MetaWRAP_v1_3_MAG_tid28117
				Alistipes_putredinis_ERR9578204_bin_22_MetaWRAP_v1_3_MAG_tid28117
				Alistipes_putredinis_ERR9610044_bin_2_MetaWRAP_v1_3_MAG_tid28117
				Alistipes_putredinis_ERR9762710_bin_50_MetaWRAP_v1_3_MAG_tid28117
				Alistipes_putredinis_L2_019_000M1_dasL2_019_000M1_metabat_metabat_6_tid28117
				Alistipes_putredinis_Map_12_013_tid28117
				Alistipes_putredinis_Map_39_017_tid28117
				Alistipes_putredinis_Map_63_023_tid28117
				Alistipes_putredinis_MCC001_tid28117
				Alistipes_putredinis_MGYG_HGUT_01302_tid28117
				Alistipes_putredinis_min17_bin49_tid28117
				Alistipes_putredinis_MTG222_bin_42_fa_tid28117
				Alistipes_putredinis_MTG223_bin_11_fa_tid28117
				Alistipes_putredinis_MTG224_bin_39_fa_tid28117
				Alistipes_putredinis_MTG225_bin_22_fa_tid28117
				Alistipes_putredinis_MTG226_bin_4_fa_tid28117
				Alistipes_putredinis_MTG229_bin_41_fa_tid28117
				Alistipes_putredinis_MTG231_bin_9_fa_tid28117
				Alistipes_putredinis_MTG232_bin_21_fa_tid28117
				Alistipes_putredinis_MTG233_bin_13_fa_tid28117
				Alistipes_putredinis_MTG234_bin_33_fa_tid28117
				Alistipes_putredinis_MTG235_bin_8_fa_tid28117
				Alistipes_putredinis_MTG236_bin_2_fa_tid28117
				Alistipes_putredinis_MTG237_bin_6_fa_tid28117
				Alistipes_putredinis_MTG238_bin_55_fa_tid28117
				Alistipes_putredinis_MTG239_bin_31_fa_tid28117
				Alistipes_putredinis_MTG240_bin_25_fa_tid28117
				Alistipes_putredinis_MTG241_bin_32_fa_tid28117
				Alistipes_putredinis_MTG242_bin_21_fa_tid28117
				Alistipes_putredinis_MTG243_bin_27_fa_tid28117
				Alistipes_putredinis_MTG245_bin_15_fa_tid28117
				Alistipes_putredinis_MTG246_bin_35_fa_tid28117
				Alistipes_putredinis_MTG247_bin_57_fa_tid28117
				Alistipes_putredinis_MTG248_bin_22_fa_tid28117
				Alistipes_putredinis_NI_13_bin_16_tid28117
				Alistipes_putredinis_NI_16_bin_9_tid28117
				Alistipes_putredinis_NI_18_bin_4_tid28117
				Alistipes_putredinis_NI_20_bin_5_tid28117
				Alistipes_putredinis_NI_22_bin_6_tid28117
				Alistipes_putredinis_NI_25_bin_18_tid28117
				Alistipes_putredinis_NI_26_bin_31_tid28117
				Alistipes_putredinis_NI_28_bin_20_tid28117
				Alistipes_putredinis_NI_30_bin_35_tid28117
				Alistipes_putredinis_NI_31_bin_61_tid28117
				Alistipes_putredinis_NI_32_bin_12_tid28117
				Alistipes_putredinis_NI_34_bin_15_tid28117
				Alistipes_putredinis_NI_35_bin_10_tid28117
				Alistipes_putredinis_NI_36_bin_13_tid28117
				Alistipes_putredinis_NI_37_bin_42_tid28117
				Alistipes_putredinis_NI_38_bin_29_tid28117
				Alistipes_putredinis_NI_39_bin_28_tid28117
				Alistipes_putredinis_NI_40_bin_62_tid28117
				Alistipes_putredinis_NI_41_bin_33_tid28117
				Alistipes_putredinis_NI_42_bin_12_tid28117
				Alistipes_putredinis_NI_5_bin_32_tid28117
				Alistipes_putredinis_NI_53_bin_4_tid28117
				Alistipes_putredinis_NI_56_bin_34_tid28117
				Alistipes_putredinis_NI_57_bin_44_tid28117
				Alistipes_putredinis_NI_60_bin_32_tid28117
				Alistipes_putredinis_NI_61_bin_24_tid28117
				Alistipes_putredinis_NI_62_bin_27_tid28117
				Alistipes_putredinis_NI_63_bin_34_tid28117
				Alistipes_putredinis_NI_65_bin_45_tid28117
				Alistipes_putredinis_NI_68_bin_16_tid28117
				Alistipes_putredinis_NI_7_bin_39_tid28117
				Alistipes_putredinis_NI_70_bin_27_tid28117
				Alistipes_putredinis_NI_71_bin_25_tid28117
				Alistipes_putredinis_NI_72_bin_4_tid28117
				Alistipes_putredinis_NI_75_bin_31_tid28117
				Alistipes_putredinis_NI_78_bin_33_tid28117
				Alistipes_putredinis_NI_79_bin_39_tid28117
				Alistipes_putredinis_NI_83_bin_31_tid28117
				Alistipes_putredinis_NI_84_bin_22_tid28117
				Alistipes_putredinis_NI_9_bin_1_tid28117
				Alistipes_putredinis_P010L1_29_tid28117
				Alistipes_putredinis_P012L1_9_tid28117
				Alistipes_putredinis_P015L1_6_tid28117
				Alistipes_putredinis_P020L1_4_tid28117
				Alistipes_putredinis_P025L1_9_tid28117
				Alistipes_putredinis_P026_25_tid28117
				Alistipes_putredinis_P032L1_1_tid28117
				Alistipes_putredinis_P040_38_tid28117
				Alistipes_putredinis_P040L1_32_tid28117
				Alistipes_putredinis_P042L1_31_tid28117
				Alistipes_putredinis_P055L1_44_tid28117
				Alistipes_putredinis_P063_27_tid28117
				Alistipes_putredinis_P066_21_tid28117
				Alistipes_putredinis_P067_20_tid28117
				Alistipes_putredinis_RAGGC_83_tid28117
				Alistipes_putredinis_RTP21277st1_H2_RTP21277_210401_tid28117
				Alistipes_putredinis_SFAD35_tid28117
				Alistipes_putredinis_SRR13494484_bin_6_MetaWRAP_v1_3_MAG_tid28117
				Alistipes_putredinis_SRR16244397_bin_33_MetaWRAP_v1_3_MAG_tid28117
				Alistipes_putredinis_SRR16279915_bin_37_MetaWRAP_v1_3_MAG_tid28117
				Alistipes_putredinis_SRR17382090_bin_30_MetaWRAP_v1_3_MAG_tid28117
				Alistipes_putredinis_SRR17798038_bin_2_MetaWRAP_v1_3_MAG_tid28117
				Alistipes_putredinis_SRR18940290_bin_10_MetaWRAP_v1_3_MAG_tid28117
				Alistipes_putredinis_SRR20881975_bin_24_MetaWRAP_v1_3_MAG_tid28117
				Alistipes_putredinis_SRR22541664_bin_11_MetaWRAP_v1_3_MAG_tid28117
				Alistipes_senegalensis_1001270J_160509_B2_tid1288121
				Alistipes_senegalensis_1001283B150304_161114_C11_tid1288121
				Alistipes_senegalensis_ERR9578308_bin_21_MetaWRAP_v1_3_MAG_tid1288121
				Alistipes_senegalensis_ERR9610759_bin_2_MetaWRAP_v1_3_MAG_tid1288121
				Alistipes_senegalensis_JC50_tid1033732
				Alistipes_senegalensis_MGYG_HGUT_01420_tid1288121
				Alistipes_senegalensis_RTP21357st1_D4_RTP21357_210408_tid1288121
				Alistipes_senegalensis_SRR12203244_bin_3_metaWRAP_v1_3_MAG_tid1288121
				Alistipes_senegalensis_SRR5519165_bin_48_CONCOCT_v1_1_MAG_tid1288121
				Alistipes_shahii_1001095IJ_161003_G7_tid328814
				Alistipes_shahii_1001275B_160808_A9_tid328814
				Alistipes_shahii_1001713B170131_170501_D7_tid328814
				Alistipes_shahii_14_1_78_tid328814
				Alistipes_shahii_BIOML_A1_tid328814
				Alistipes_shahii_BIOML_A2_tid328814
				Alistipes_shahii_BSD2780061688b_171218_A10_tid328814
				Alistipes_shahii_BSD2780061688st1_A10_tid328814
				Alistipes_shahii_C039_29_tid328814
				Alistipes_shahii_C047_03_tid328814
				Alistipes_shahii_CIP112230_tid328814
				Alistipes_shahii_CLA_AP_H30_tid328814
				Alistipes_shahii_CLA_JM_H22_tid328814
				Alistipes_shahii_D3096bin11_tid328814
				Alistipes_shahii_D40t1_170626_H5_tid328814
				Alistipes_shahii_D5140bin17_tid328814
				Alistipes_shahii_D5196bin18_tid328814
				Alistipes_shahii_DFI_3_10_tid328814
				Alistipes_shahii_DFI_6_6_tid328814
				Alistipes_shahii_DOME_MAG_8707_tid328814
				Alistipes_shahii_ERR10149245_bin_25_MetaWRAP_v1_3_MAG_tid328814
				Alistipes_shahii_ERR4316486_bin_39_MetaWRAP_v1_3_MAG_tid328814
				Alistipes_shahii_ERR8263829_bin_34_MetaWRAP_v1_3_MAG_tid328814
				Alistipes_shahii_ERR9492525_bin_5_MetaWRAP_v1_3_MAG_tid328814
				Alistipes_shahii_ERR9578285_bin_10_MetaWRAP_v1_3_MAG_tid328814
				Alistipes_shahii_ERR9607076_bin_2_MetaWRAP_v1_3_MAG_tid328814
				Alistipes_shahii_k32_0107_C7_tid328814
				Alistipes_shahii_NB2A_2_DS_tid328814
				Alistipes_shahii_P020L1_23_tid328814
				Alistipes_shahii_P022_26_tid328814
				Alistipes_shahii_P027L1_10_tid328814
				Alistipes_shahii_P037_34_tid328814
				Alistipes_shahii_P056L1_27_tid328814
				Alistipes_shahii_RTP21230st1_C9_RTP21230_210325_tid328814
				Alistipes_shahii_RTP21276st1_D1_RTP21276_210326_tid328814
				Alistipes_shahii_RTP21358st1_E2_RTP21358_211008_tid328814
				Alistipes_shahii_RTP21358st1_G4_RTP21358_211008_tid328814
				Alistipes_shahii_RTP21358st1_G5_RTP21358_211008_tid328814
				Alistipes_shahii_RTP21358st1_H6_RTP21358_211008_tid328814
				Alistipes_shahii_RTP21485st1_A5_RTP21485_190125_tid328814
				Alistipes_shahii_RTP21485st1_G6_RTP21485_190125_tid328814
				Alistipes_shahii_RTP31004st1_D12_RTP31004_210507_tid328814
				Alistipes_shahii_RTP31081st1_C5_RTP31081_211007_tid328814
				Alistipes_shahii_RTP31081st1_F5_RTP31081_211007_tid328814
				Alistipes_shahii_RTP31081st1_F6_RTP31081_211007_tid328814
				Alistipes_shahii_RTP31081st1_G3_RTP31081_211007_tid328814
				Alistipes_shahii_SRR13494484_bin_17_MetaWRAP_v1_3_MAG_tid328814
				Alistipes_shahii_SRR16279960_bin_34_MetaWRAP_v1_3_MAG_tid328814
				Alistipes_shahii_SRR17798021_bin_16_MetaWRAP_v1_3_MAG_tid328814
				Alistipes_shahii_SRR20881979_bin_14_MetaWRAP_v1_3_MAG_tid328814
				Alistipes_shahii_SRR22541674_bin_19_MetaWRAP_v1_3_MAG_tid328814
				Alistipes_shahii_WAL_8301_tid717959
				Alistipes_sp_14_2_30_tid1872444
				Alistipes_sp_17_1_05_tid1872444
				Alistipes_sp_20_2_34_tid1872444
				Alistipes_sp_29_1_45_tid1872444
				Alistipes_sp_29_1_68_tid1872444
				Alistipes_sp_29_2_33_tid1872444
				Alistipes_sp_39_2_56_tid1872444
				Alistipes_sp_56_sp_Nov_56_25_tid1896969
				Alistipes_sp_AF14_19_tid2292910
				Alistipes_sp_AF17_16_tid2292190
				Alistipes_sp_AF48_12_tid2291998
				Alistipes_sp_AM16_43_tid2292911
				Alistipes_sp_C020_57_tid1872444
				Alistipes_sp_C029_06_tid1872444
				Alistipes_sp_CAG_268_tid1262693
				Alistipes_sp_CAG_29_tid1262694
				Alistipes_sp_CHE523_010_tid1872444
				Alistipes_sp_CHG37_008_tid1872444
				Alistipes_sp_D2_SB_22_tid1872444
				Alistipes_sp_D3_SB_9_tid1872444
				Alistipes_sp_D3_SB_91_tid1872444
				Alistipes_sp_D31t1_170403_E11_tid2787128
				Alistipes_sp_D4_MB_40_tid1872444
				Alistipes_sp_D4_SB_38_tid1872444
				Alistipes_sp_D5_SB_23_tid1872444
				Alistipes_sp_D6_SB_38_tid1872444
				Alistipes_sp_HGB5_tid908612
				Alistipes_sp_HRGM_Genome_0210_tid1872444
				Alistipes_sp_HRGM_Genome_0217_tid1872444
				Alistipes_sp_HRGM_Genome_0219_tid1872444
				Alistipes_sp_i18_0019_D1_tid3132707
				Alistipes_sp_L2_022_366G1_dasL2_022_366G1_maxbin2_maxbin_019_tid1872444
				Alistipes_sp_L2_047_362G1_dasL2_047_362G1_maxbin2_maxbin_030_tid1872444
				Alistipes_sp_L2_059_382G1_dasL2_059_382G1_concoct_1_tid1872444
				Alistipes_sp_L3_079_000M1_dasL3_079_000M1_concoct_68_tid1872444
				Alistipes_sp_L3_105_000M1_dasL3_105_000M1_metabat_metabat_99_tid1872444
				Alistipes_sp_L3_131_000M1_dasL3_131_000M1_concoct_88_sub_tid1872444
				Alistipes_sp_Marseille_P2263_tid2824911
				Alistipes_sp_P015L1_8_tid1872444
				Alistipes_sp_P017_4_tid1872444
				Alistipes_sp_P055L1_15_tid1872444
				Alistipes_sp_P061_25_tid1872444
				Alistipes_sp_P1_1_tid1872444
				Alistipes_sp_SQ_MAG_3_tid1872444
				Alistipes_sp_SQ_MAG_48_tid1872444
				Alistipes_sp_SQ_MAG_6_tid1872444
				Alistipes_sp_UBA11499_tid1872444
				Alistipes_sp_UBA8279_tid1872444
				Alistipes_sp_UBA8285_tid1872444
				Alistipes_sp_UBA9133_tid1872444
				Alistipes_sp_UBG151_tid1872444
				Alistipes_timonensis_D43t1_170807_G6_tid1465754
				Alistipes_timonensis_ERR4316478_bin_10_MetaWRAP_v1_3_MAG_tid1465754
				Alistipes_timonensis_JC136_P148_tid1033731
				Alistipes_timonensis_MGYG_HGUT_01562_tid1465754
				Alitiscatomonas_aceti_f_CCE_tid2981724
				Alitiscatomonas_sp_P010L1_12_tid2981647
				Alkalihalobacillus_alcalophilus_ATCC_27647_CGMCC_1_3604_AV1934_tid1218173
				Alkalihalobacillus_alcalophilus_ATCC_27647_CGMCC_1_3604_tid1218173
				Alkalihalobacillus_alcalophilus_B_14309_tid1445
				Allisonella_histaminiformans_AF16_9AC_tid209880
				Allisonella_histaminiformans_CM18GR_37_tid209880
				Allisonella_histaminiformans_CM84Y_56_ID122_tid209880
				Allisonella_histaminiformans_CM85M_510_tid209880
				Allisonella_histaminiformans_D5214bin14_tid209880
				Allisonella_histaminiformans_ERR1018229_bin_20_CONCOCT_v1_1_MAG_tid209880
				Allisonella_histaminiformans_P018L1_6_tid209880
				Allisonella_histaminiformans_P056L1_15_tid209880
				Allobacillus_halotolerans_SRR17798713_bin_1_MetaWRAP_v1_3_MAG_tid570278
				Allobaculum_fili_539_tid2834460
				Allobaculum_mucilyticum_128_tid2834459
				Allobaculum_sp_Allo2_tid2853432
				Allobaculum_sp_C020_68_tid1872463
				Allocoprobacillus_halotolerans_LH1062_tid2944914
				Allofournierella_massiliensis_14_2_24_tid1650663
				Allofournierella_massiliensis_AM2_tid1650663
				Allofournierella_massiliensis_D5064bin6_tid1650663
				Allofournierella_massiliensis_MGYG_HGUT_01527_tid1650663
				Allofournierella_sp_DOME_MAG_8462_tid1940256
				Allofournierella_sp_P045L1_12_tid1940256
				Alloprevotella_tannerae_DRR247344_bin_7_MetaWRAP_v1_3_MAG_tid76122
				Alloprevotella_tannerae_ERR10228835_bin_8_MetaWRAP_v1_3_MAG_tid76122
				Alloprevotella_tannerae_ERR10228871_bin_45_MetaWRAP_v1_3_MAG_tid76122
				Alloprevotella_tannerae_ERR10228874_bin_29_MetaWRAP_v1_3_MAG_tid76122
				Alloprevotella_tannerae_ERR10228881_bin_7_MetaWRAP_v1_3_MAG_tid76122
				Alloprevotella_tannerae_ERR9968936_bin_28_MetaWRAP_v1_3_MAG_tid76122
				Alloprevotella_tannerae_SRR13061537_bin_5_MetaWRAP_v1_3_MAG_tid76122
				Alloprevotella_tannerae_SRR13061549_bin_21_MetaWRAP_v1_3_MAG_tid76122
				Alloprevotella_tannerae_SRR15001305_bin_3_MetaWRAP_v1_3_MAG_tid76122
				Alloprevotella_tannerae_SRR15839763_bin_18_MetaWRAP_v1_3_MAG_tid76122
				Alloprevotella_tannerae_SRR15839772_bin_25_MetaWRAP_v1_3_MAG_tid76122
				Alloprevotella_tannerae_SRR17301058_bin_3_MetaWRAP_v1_3_MAG_tid76122
				Alloprevotella_tannerae_SRR17301067_bin_17_MetaWRAP_v1_3_MAG_tid76122
				Alloprevotella_tannerae_SRR23388449_bin_20_MetaWRAP_v1_3_MAG_tid76122
				Alloprevotella_tannerae_SRR23388470_bin_5_MetaWRAP_v1_3_MAG_tid76122
				Alloprevotella_tannerae_SRR5395377_bin_3_MetaWRAP_v1_3_MAG_tid76122
				Alloprevotella_tannerae_SRR5395420_bin_14_MetaWRAP_v1_3_MAG_tid76122
				Alloprevotella_tannerae_SRR8290108_bin_8_MetaWRAP_v1_3_MAG_tid76122
				Alloprevotella_tannerae_SRR8290116_bin_3_MetaWRAP_v1_3_MAG_tid76122
				Alloscardovia_omnicolens_L3_060_000G1_dasL3_060_000G1_concoct_83_tid419015
				Alloscardovia_omnicolens_SRR13061520_bin_8_MetaWRAP_v1_3_MAG_tid419015
				Alloscardovia_omnicolens_SRR17798735_bin_4_MetaWRAP_v1_3_MAG_tid419015
				Amedibacillus_dolichus_08_2_06_tid31971
				Amedibacillus_dolichus_AF35_6BH_tid31971
				Amedibacillus_dolichus_CAG_375_tid1263076
				Amedibacillus_dolichus_DFI_1_99_tid31971
				Amedibacillus_dolichus_DOME_MAG_11460_tid31971
				Amedibacillus_dolichus_DSM_3991_tid428127
				Amedibacillus_dolichus_ERR1600550_bin_21_tid31971
				Amedibacillus_dolichus_L3_108_103G1_dasL3_108_103G1_concoct_2_tid31971
				Amedibacillus_dolichus_MGYG_HGUT_01299_tid31971
				Amedibacillus_dolichus_MSK_15_4_tid31971
				Amedibacillus_dolichus_SRR13494528_bin_19_MetaWRAP_v1_3_MAG_tid31971
				Amedibacillus_hominis_NSJ_176_tid2897776
				Amedibacterium_intestinale_9CBEGH2_tid2583452
				Amedibacterium_intestinale_AF17_60_tid2583452
				Amedibacterium_intestinale_AM18_41_tid2583452
				Amedibacterium_intestinale_AM18_7_tid2583452
				Amedibacterium_intestinale_C008_03_tid2583452
				Anaerobutyricum_hallii_08_2_13_tid39488
				Anaerobutyricum_hallii_14_1_25_tid39488
				Anaerobutyricum_hallii_14_2_41_tid39488
				Anaerobutyricum_hallii_17_2_21_tid39488
				Anaerobutyricum_hallii_29_1_55_tid39488
				Anaerobutyricum_hallii_39_2_38_tid39488
				Anaerobutyricum_hallii_43_2_48_tid39488
				Anaerobutyricum_hallii_47_2_39_tid39488
				Anaerobutyricum_hallii_AF31_17AC_tid39488
				Anaerobutyricum_hallii_AF45_14BH_tid39488
				Anaerobutyricum_hallii_AM34_3LB_tid39488
				Anaerobutyricum_hallii_AM48_23BH_tid39488
				Anaerobutyricum_hallii_AM59_17XD_r_tid39488
				Anaerobutyricum_hallii_BBSGM_G02_097_tid39488
				Anaerobutyricum_hallii_bin_674_tid39488
				Anaerobutyricum_hallii_C014_61_tid39488
				Anaerobutyricum_hallii_C020_27_tid39488
				Anaerobutyricum_hallii_C029_24_tid39488
				Anaerobutyricum_hallii_C040_36_tid39488
				Anaerobutyricum_hallii_C047_31_tid39488
				Anaerobutyricum_hallii_CLA_AA_H202_tid39488
				Anaerobutyricum_hallii_D1020bin6_tid39488
				Anaerobutyricum_hallii_D1125bin22_tid39488
				Anaerobutyricum_hallii_D5140bin20_tid39488
				Anaerobutyricum_hallii_D5196bin47_tid39488
				Anaerobutyricum_hallii_DFI_9_38_tid39488
				Anaerobutyricum_hallii_DOME_MAG_14404_tid39488
				Anaerobutyricum_hallii_DSM_3353_tid411469
				Anaerobutyricum_hallii_ERR10149270_bin_7_MetaWRAP_v1_3_MAG_tid39488
				Anaerobutyricum_hallii_ERR1600540_bin_52_CONCOCT_v1_1_MAG_tid39488
				Anaerobutyricum_hallii_ERR1600670_bin_27_tid39488
				Anaerobutyricum_hallii_ERR9578268_bin_2_MetaWRAP_v1_3_MAG_tid39488
				Anaerobutyricum_hallii_HTF_385_tid39488
				Anaerobutyricum_hallii_L3_121_363G2_dasL3_121_363G2_metabat_metabat_23_sub_tid39488
				Anaerobutyricum_hallii_MCC544_tid39488
				Anaerobutyricum_hallii_MGYG_HGUT_00262_tid39488
				Anaerobutyricum_hallii_MTG238_bin_24_fa_tid39488
				Anaerobutyricum_hallii_MTG240_bin_21_fa_tid39488
				Anaerobutyricum_hallii_OMN01_HAM_0111_tid39488
				Anaerobutyricum_hallii_SM6_1_tid39488
				Anaerobutyricum_hallii_SRR16280044_bin_14_MetaWRAP_v1_3_MAG_tid39488
				Anaerobutyricum_hallii_SRR17382067_bin_2_MetaWRAP_v1_3_MAG_tid39488
				Anaerobutyricum_hallii_SRR17798034_bin_15_MetaWRAP_v1_3_MAG_tid39488
				Anaerobutyricum_hallii_SRR22541658_bin_6_MetaWRAP_v1_3_MAG_tid39488
				Anaerobutyricum_hallii_TM10_1AC_tid39488
				Anaerobutyricum_soehngenii_CLA_AA_H179_tid105843
				Anaerobutyricum_soehngenii_DFI_6_78_tid105843
				Anaerobutyricum_soehngenii_HTF_83D_tid105843
				Anaerobutyricum_soehngenii_SL6_1_1_tid105843
				Anaerococcus_hydrogenalis_DSM_7454_tid561177
				Anaerococcus_hydrogenalis_L3_098_023G1_dasL3_098_023G1_concoct_9_sub_tid33029
				Anaerococcus_hydrogenalis_MGYG_HGUT_01355_tid33029
				Anaerococcus_hydrogenalis_N4_167_000G1_dasN4_167_000G1_concoct_20_tid33029
				Anaerococcus_hydrogenalis_N5_225_000G1_dasN5_225_000G1_maxbin2_maxbin_025_tid33029
				Anaerococcus_hydrogenalis_N5_256_000G1_dasN5_256_000G1_concoct_22_tid33029
				Anaerococcus_hydrogenalis_SRR17798741_bin_8_MetaWRAP_v1_3_MAG_tid33029
				Anaerococcus_lactolyticus_SRR17798768_bin_7_MetaWRAP_v1_3_MAG_tid33032
				Anaerococcus_nagyae_OF01_3_tid1755241
				Anaerococcus_obesiensis_39_1_64_tid1287640
				Anaerococcus_obesiensis_39_2_122_tid1287640
				Anaerococcus_obesiensis_40_1_51_tid1287640
				Anaerococcus_obesiensis_C039_09_tid1287640
				Anaerococcus_obesiensis_ph10_tid1118056
				Anaerococcus_prevotii_N5_225_021G1_dasN5_225_021G1_concoct_6_tid33034
				Anaerococcus_rubeinfantis_Anaerococcus_rubiinfantis_tid1720199
				Anaerococcus_rubeinfantis_MGYG_HGUT_01530_tid1720199
				Anaerococcus_senegalensis_JC48_type_strain_JC17_tid1033733
				Anaerococcus_senegalensis_MGYG_HGUT_01424_tid1288120
				Anaerococcus_sp_L2_059_000G1_dasL2_059_000G1_concoct_90_tid1872515
				Anaerococcus_sp_N4_129_000G1_dasN4_129_000G1_abawaca_28_tid1872515
				Anaerococcus_sp_N4_129_012G1_dasN4_129_012G1_concoct_22_tid1872515
				Anaerococcus_sp_N4_141_000G1_dasN4_141_000G1_abawaca_14_tid1872515
				Anaerococcus_sp_N4_142_000G1_dasN4_142_000G1_concoct_2_tid1872515
				Anaerococcus_sp_N5_225_000G1_dasN5_225_000G1_abawaca_60_tid1872515
				Anaerococcus_sp_N5_225_014G1_dasN5_225_014G1_concoct_0_tid1872515
				Anaerococcus_sp_N5_235_000G1_dasN5_235_000G1_concoct_8_tid1872515
				Anaerococcus_sp_N5_268_056G1_dasN5_268_056G1_concoct_16_tid1872515
				Anaerococcus_sp_S2_016_000G1_dasS2_016_000G1_concoct_34_tid1872515
				Anaerococcus_vaginalis_AM91_12TA_tid33037
				Anaerococcus_vaginalis_BSD2780120874b_170522_A4_tid33037
				Anaerococcus_vaginalis_L2_037_000G1_dasL2_037_000G1_concoct_37_sub_tid33037
				Anaerococcus_vaginalis_L3_108_077G1_dasL3_108_077G1_concoct_2_sub_tid33037
				Anaerococcus_vaginalis_N1_023_000G1_dasN1_023_000G1_concoct_39_tid33037
				Anaerococcus_vaginalis_N2_038_000G1_dasN2_038_000G1_concoct_6_tid33037
				Anaerococcus_vaginalis_N2_064_036G1_dasN2_064_036G1_abawaca_18_tid33037
				Anaerococcus_vaginalis_N2_065_059G1_dasN2_065_059G1_abawaca_22_tid33037
				Anaerococcus_vaginalis_N2_070_036G1_dasN2_070_036G1_concoct_10_tid33037
				Anaerococcus_vaginalis_N2_070_057G1_dasN2_070_057G1_concoct_26_tid33037
				Anaerococcus_vaginalis_N2_088_000G1_dasN2_088_000G1_concoct_10_tid33037
				Anaerococcus_vaginalis_N3_174_000G1_dasN3_174_000G1_concoct_10_tid33037
				Anaerococcus_vaginalis_N4_089_000G1_dasN4_089_000G1_abawaca_10_tid33037
				Anaerococcus_vaginalis_N4_101_015G1_dasN4_101_015G1_concoct_9_tid33037
				Anaerococcus_vaginalis_N4_124_000G1_dasN4_124_000G1_concoct_17_tid33037
				Anaerococcus_vaginalis_N4_150_021G1_dasN4_150_021G1_maxbin2_maxbin_009_tid33037
				Anaerococcus_vaginalis_N4_205_000G1_dasN4_205_000G1_maxbin2_maxbin_022_tid33037
				Anaerococcus_vaginalis_N5_224_000G1_dasN5_224_000G1_concoct_35_tid33037
				Anaerococcus_vaginalis_N5_233_000G1_dasN5_233_000G1_concoct_4_tid33037
				Anaerococcus_vaginalis_N5_282_032G1_dasN5_282_032G1_maxbin2_maxbin_010_tid33037
				Anaerococcus_vaginalis_S2_002_005G1_dasS2_002_005G1_maxbin2_maxbin_007_tid33037
				Anaerococcus_vaginalis_S2_010_018G1_dasS2_010_018G1_concoct_6_tid33037
				Anaerococcus_vaginalis_SRR3546782_bin_6_CONCOCT_v1_1_MAG_tid33037
				Anaerocolumna_aminovalerica_N4_114_025G1_dasN4_114_025G1_concoct_6_tid1527
				Anaerofilum_hominis_BX8_tid2763016
				Anaerofustis_sp_HA2171_tid3108533
				Anaerofustis_sp_HRGM_Genome_3374_tid1872517
				Anaerofustis_sp_NSJ_163_tid2944391
				Anaerofustis_stercorihominis_1001271B_150615_D3_tid214853
				Anaerofustis_stercorihominis_1001271st1_D3_tid214853
				Anaerofustis_stercorihominis_AM25_6_tid214853
				Anaerofustis_stercorihominis_C008_02_tid214853
				Anaerofustis_stercorihominis_DSM_17244_tid445971
				Anaerofustis_stercorihominis_ERR10149264_bin_1_MetaWRAP_v1_3_MAG_tid214853
				Anaerofustis_stercorihominis_MGYG_HGUT_01305_tid214853
				Anaerofustis_stercorihominis_SFAD4_tid214853
				Anaerofustis_stercorihominis_SL_1_15_tid214853
				Anaeroglobus_sp_AF13_6AC_tid2997918
				Anaerolentibacter_hominis_CSJ_1_tid3079009
				Anaeromassilibacillus_senegalensis_DFI_7_58_tid1673717
				Anaeromassilibacillus_sp_1001302B_160321_C8_tid2787132
				Anaeromassilibacillus_sp_AQ_1_tid3375419
				Anaeromassilibacillus_sp_D41t1_190614_C2_tid2787078
				Anaerosacchariphilus_hominis_NSJ_68_tid2763017
				Anaerosalibacter_bizertensis_MSK_14_19_tid932217
				Anaerosalibacter_bizertensis_MSK_14_39_tid932217
				Anaerosalibacter_massiliensis_MGYG_HGUT_01473_tid1347392
				Anaerostipes_amylophilus_CLA_AA_H249_tid2981779
				Anaerostipes_amylophilus_H1_26_tid2981779
				Anaerostipes_caccae_14_1_76_tid105841
				Anaerostipes_caccae_14_2_07_tid105841
				Anaerostipes_caccae_17_1_63_tid105841
				Anaerostipes_caccae_17_2_01_tid105841
				Anaerostipes_caccae_19_1_07_tid105841
				Anaerostipes_caccae_19_2_70_tid105841
				Anaerostipes_caccae_3_2_56FAA_tid105841
				Anaerostipes_caccae_39_1_25_tid105841
				Anaerostipes_caccae_39_2_96_tid105841
				Anaerostipes_caccae_40_1_90_tid105841
				Anaerostipes_caccae_40_2_07_tid105841
				Anaerostipes_caccae_43_1_57_tid105841
				Anaerostipes_caccae_C008_13_tid105841
				Anaerostipes_caccae_DFI_1_123_tid105841
				Anaerostipes_caccae_DFI_1_13_tid105841
				Anaerostipes_caccae_DFI_1_134_tid105841
				Anaerostipes_caccae_DFI_1_166_tid105841
				Anaerostipes_caccae_DFI_1_19_tid105841
				Anaerostipes_caccae_DFI_1_214_tid105841
				Anaerostipes_caccae_DFI_1_218_tid105841
				Anaerostipes_caccae_DFI_1_221_tid105841
				Anaerostipes_caccae_DFI_1_222_tid105841
				Anaerostipes_caccae_DFI_1_3_tid105841
				Anaerostipes_caccae_DFI_1_4_tid105841
				Anaerostipes_caccae_DFI_1_5_tid105841
				Anaerostipes_caccae_DFI_1_56_tid105841
				Anaerostipes_caccae_DFI_1_59_tid105841
				Anaerostipes_caccae_DFI_1_94_tid105841
				Anaerostipes_caccae_DFI_7_76_tid105841
				Anaerostipes_caccae_ERR9607193_bin_7_MetaWRAP_v1_3_MAG_tid105841
				Anaerostipes_caccae_k29_0105_B7_tid105841
				Anaerostipes_caccae_L1_92_DSM_14662_tid411490
				Anaerostipes_caccae_L1_92_JCM_13470_tid411490
				Anaerostipes_caccae_LAHUC_tid105841
				Anaerostipes_caccae_MGYG_HGUT_00080_tid105841
				Anaerostipes_caccae_NBRC_114412_tid105841
				Anaerostipes_caccae_OM13_19BHA_tid105841
				Anaerostipes_caccae_SL_2_05_tid105841
				Anaerostipes_caccae_SRR20881974_bin_28_MetaWRAP_v1_3_MAG_tid105841
				Anaerostipes_caccae_SRR2912801_bin_12_tid105841
				Anaerostipes_hadrus_1001713B170207_170306_C2_tid649756
				Anaerostipes_hadrus_AM100_B11A_tid649756
				Anaerostipes_hadrus_ATCC_29173_JCM_17467_DSM_3319_tid649757
				Anaerostipes_hadrus_ATCC_29173_JCM_17467_tid649757
				Anaerostipes_hadrus_BA1_tid649756
				Anaerostipes_hadrus_BIOML_A1_tid649756
				Anaerostipes_hadrus_BPB5_tid649756
				Anaerostipes_hadrus_CLA_AA_H53_tid649756
				Anaerostipes_hadrus_DFI_4_140_tid649756
				Anaerostipes_hadrus_DFI_4_141_tid649756
				Anaerostipes_hadrus_DFI_4_155_tid649756
				Anaerostipes_hadrus_DFI_4_26_tid649756
				Anaerostipes_hadrus_DFI_4_30_tid649756
				Anaerostipes_hadrus_DFI_5_34_tid649756
				Anaerostipes_hadrus_DFI_6_82_tid649756
				Anaerostipes_hadrus_DFI_7_50_tid649756
				Anaerostipes_hadrus_f16_tid649756
				Anaerostipes_hadrus_GIF7_tid649756
				Anaerostipes_hadrus_HTF_463_tid649756
				Anaerostipes_hadrus_HTF_774_tid649756
				Anaerostipes_hadrus_HTF_783_tid649756
				Anaerostipes_hadrus_i28_0019_2A2_tid649756
				Anaerostipes_hadrus_MCC003_tid649756
				Anaerostipes_hadrus_MCC006_tid649756
				Anaerostipes_hadrus_MCC007_tid649756
				Anaerostipes_hadrus_MGYG_HGUT_02528_tid649756
				Anaerostipes_hadrus_MSK_10_20_tid649756
				Anaerostipes_hadrus_MSK_10_27_tid649756
				Anaerostipes_hadrus_MSK_10_31_tid649756
				Anaerostipes_hadrus_MSK_10_7_tid649756
				Anaerostipes_hadrus_MSK_11_19_tid649756
				Anaerostipes_hadrus_MSK_11_2_tid649756
				Anaerostipes_hadrus_MSK_11_20_tid649756
				Anaerostipes_hadrus_MSK_11_27_tid649756
				Anaerostipes_hadrus_MSK_11_31_tid649756
				Anaerostipes_hadrus_MSK_11_47_tid649756
				Anaerostipes_hadrus_MSK_13_17_tid649756
				Anaerostipes_hadrus_MSK_13_2_tid649756
				Anaerostipes_hadrus_MSK_13_43_tid649756
				Anaerostipes_hadrus_MSK_13_6_tid649756
				Anaerostipes_hadrus_MSK_14_17_tid649756
				Anaerostipes_hadrus_MSK_14_23_tid649756
				Anaerostipes_hadrus_MSK_14_29_tid649756
				Anaerostipes_hadrus_MSK_14_37_tid649756
				Anaerostipes_hadrus_MSK_14_4_tid649756
				Anaerostipes_hadrus_MSK_14_49_tid649756
				Anaerostipes_hadrus_MSK_14_57_tid649756
				Anaerostipes_hadrus_MSK_14_9_tid649756
				Anaerostipes_hadrus_MSK_15_34_tid649756
				Anaerostipes_hadrus_MSK_15_37_tid649756
				Anaerostipes_hadrus_MSK_15_40_tid649756
				Anaerostipes_hadrus_MSK_17_49_tid649756
				Anaerostipes_hadrus_MSK_22_35_tid649756
				Anaerostipes_hadrus_MSK_6_11_tid649756
				Anaerostipes_hadrus_MSK_9_11_tid649756
				Anaerostipes_hadrus_MSK_9_4_tid649756
				Anaerostipes_hadrus_MSK_9_9_tid649756
				Anaerostipes_hadrus_RTP21002st1_C8_RTP21002_201210_tid649756
				Anaerostipes_hominis_AM75_12pH10A_tid2025494
				Anaerostipes_hominis_BG01_tid2025494
				Anaerostipes_hominis_f31_tid2025494
				Anaerostipes_hominis_NSJ_7_tid2763018
				Anaerostipes_hominis_OF05_1_tid2025494
				Anaerostipes_L1_92_Anaerostipes_caccae_81B4_tid411490
				Anaerostipes_rhamnosivorans_1y2_tid1229621
				Anaerostipes_sp_08_2_40_tid1872530
				Anaerostipes_sp_29_1_09_tid1872530
				Anaerostipes_sp_29_2_62_tid1872530
				Anaerostipes_sp_39_2_05_tid1872530
				Anaerostipes_sp_AF04_45_tid2292912
				Anaerostipes_sp_C008_34_tid1872530
				Anaerostipes_sp_C019_53_tid1872530
				Anaerostipes_sp_CAG_276_tid1262699
				Anaerostipes_sp_CHE627_010_tid1872530
				Anaerostipes_sp_D1020bin3_tid1872530
				Anaerostipes_sp_DOME_MAG_14131_tid1872530
				Anaerostipes_sp_L2_037_371G1_dasL2_037_371G1_maxbin2_maxbin_035_tid1872530
				Anaerostipes_sp_L2_039_121G1_dasL2_039_121G1_metabat_metabat_17_sub_tid1872530
				Anaerostipes_sp_L3_114_360G1_dasL3_114_360G1_concoct_12_tid1872530
				Anaerostipes_sp_Map_58_005_tid1872530
				Anaerostipes_sp_Marseille_Q3525_tid2758418
				Anaerostipes_sp_NI_20_bin_44_tid1872530
				Anaerostipes_sp_NI_31_bin_63_tid1872530
				Anaerostipes_sp_NI_54_bin_27_tid1872530
				Anaerostipes_sp_NI_71_bin_23_tid1872530
				Anaerostipes_sp_NI_81_bin_15_tid1872530
				Anaerostipes_sp_NI_88_bin_48_tid1872530
				Anaerotignum_faecicola_17_2_55_tid2358141
				Anaerotignum_faecicola_29_1_99_tid2358141
				Anaerotignum_faecicola_47_2_19_tid2358141
				Anaerotignum_faecicola_C047_34_tid2358141
				Anaerotignum_faecicola_KCTC_15736_tid2358141
				Anaerotignum_faecicola_MTG234_bin_39_fa_tid2358141
				Anaerotignum_faecicola_MTG235_bin_28_fa_tid2358141
				Anaerotignum_faecicola_MTG236_bin_22_fa_tid2358141
				Anaerotignum_faecicola_MTG246_bin_11_fa_tid2358141
				Anaerotignum_faecicola_P004L1_30_tid2358141
				Anaerotignum_faecicola_P010L1_21_tid2358141
				Anaerotignum_faecicola_P011L1_59_tid2358141
				Anaerotignum_faecicola_P024_18_tid2358141
				Anaerotignum_faecicola_P037L1_7_tid2358141
				Anaerotignum_faecicola_P040_5_tid2358141
				Anaerotignum_faecicola_P041_4_tid2358141
				Anaerotignum_faecicola_P046_47_tid2358141
				Anaerotignum_faecicola_P047L1_18_tid2358141
				Anaerotignum_faecicola_P049_10_tid2358141
				Anaerotignum_faecicola_P055L1_26_tid2358141
				Anaerotignum_lactatifermentans_C043_28_tid160404
				Anaerotignum_lactatifermentans_ERR10149234_bin_18_MetaWRAP_v1_3_MAG_tid160404
				Anaerotignum_lactatifermentans_ERR912035_bin_15_CONCOCT_v1_1_MAG_tid160404
				Anaerotignum_lactatifermentans_ERR9492504_bin_10_MetaWRAP_v1_3_MAG_tid160404
				Anaerotignum_lactatifermentans_N1155_9_tid160404
				Anaerotignum_lactatifermentans_P007L1_21_tid160404
				Anaerotignum_lactatifermentans_P020L1_15_tid160404
				Anaerotignum_lactatifermentans_P030_2_tid160404
				Anaerotignum_lactatifermentans_SRR13494526_bin_43_MetaWRAP_v1_3_MAG_tid160404
				Anaerotignum_propionicum_DFI_7_94_tid28446
				Anaerotignum_sp_08_2_16_tid2039241
				Anaerotignum_sp_17_1_20_tid2039241
				Anaerotignum_sp_29_1_96_tid2039241
				Anaerotignum_sp_40_1_09_tid2039241
				Anaerotignum_sp_40_2_12_tid2039241
				Anaerotignum_sp_43_2_28_tid2039241
				Anaerotignum_sp_DOME_MAG_10356_tid2039241
				Anaerotignum_sp_N1164_1_tid2039241
				Anaerotruncus_colihominis_1001217B_150727_B4_tid169435
				Anaerotruncus_colihominis_1001217st1_B4_1001217B_150727_tid169435
				Anaerotruncus_colihominis_1001217st1_E7_1001217B_191108_tid169435
				Anaerotruncus_colihominis_1001270H_150608_F11_tid169435
				Anaerotruncus_colihominis_1001271B_151109_H4_tid169435
				Anaerotruncus_colihominis_1001302B_160321_A9_tid169435
				Anaerotruncus_colihominis_43_1_45_tid169435
				Anaerotruncus_colihominis_D41st1_C9_RTP21400_201112_tid169435
				Anaerotruncus_colihominis_D41st1_E4_RTP21400_201112_tid169435
				Anaerotruncus_colihominis_D41st1_F3_RTP21400_201112_tid169435
				Anaerotruncus_colihominis_D41t1_190614_F5_tid169435
				Anaerotruncus_colihominis_DSM_17241_tid169435
				Anaerotruncus_colihominis_DSM_17241_tid445972
				Anaerotruncus_colihominis_ERR10149241_bin_21_MetaWRAP_v1_3_MAG_tid169435
				Anaerotruncus_colihominis_L3_131_368G1_dasL3_131_368G1_concoct_54_tid169435
				Anaerotruncus_colihominis_MGYG_HGUT_00004_tid169435
				Anaerotruncus_colihominis_P023L1_9_tid169435
				Anaerotruncus_colihominis_RTP21281st1_H7_RTP21281_210402_tid169435
				Anaerotruncus_colihominis_RTP31002st1_G10_RTP31002_201218_tid169435
				Anaerotruncus_colihominis_RTP31002st1_G3_RTP31002_201218_tid169435
				Anaerotruncus_colihominis_SL_3_19_tid169435
				Anaerotruncus_colihominis_SRR13494482_bin_2_MetaWRAP_v1_3_MAG_tid169435
				Anaerotruncus_colihominis_TF05_12AC_tid169435
				Anaerotruncus_colihominis_VE303_02_tid169435
				Anaerotruncus_massiliensis_22A2_44_tid1673720
				Anaerotruncus_massiliensis_22A2_44_tid2321404
				Anaerotruncus_massiliensis_MTG232_bin_29_fa_tid1673720
				Anaerotruncus_massiliensis_MTG238_bin_40_fa_tid1673720
				Anaerotruncus_massiliensis_RAGGC_196_tid1673720
				Anaerotruncus_rubiinfantis_1001713B170131_170501_D12_tid1720200
				Anaerotruncus_rubiinfantis_D41t1_190614_H2_tid1720200
				Anaerotruncus_rubiinfantis_MGYG_HGUT_00131_tid1720200
				Anaerotruncus_rubiinfantis_MT15_tid1720200
				Anaerotruncus_rubiinfantis_RTP21230st1_C6_RTP21230_210325_tid1720200
				Anaerotruncus_rubiinfantis_RTP21230st1_D7_RTP21230_210325_tid1720200
[truncated: 35,972 more rows]

## Sheet: Table S2
Table S2. Median within-sample log fold changes and the corresponding E-values for HM541 (species).
pairs	Taxon	median	iqr	num_prots	E-value
HM541_HM541	Agathobacter rectalis	0.0168384	0.845096	158	27.5577
HM541_HM541	Alistipes sp	0.106759	0.849794	40	26.8085
HM541_HM541	Anaerobutyricum hallii	0.0521945	0.620365	149	3.92893
HM541_HM541	Anaerostipes sp	-0.0192216	0.592198	366	15.507
HM541_HM541	Anthropogastromicrobium aceti	-0.111339	1.2198	62	31.9538
HM541_HM541	Bacteroides sp	0.0474596	0.809646	92	7.05793
HM541_HM541	Bifidobacterium adolescentis	0.00707699	0.530862	587	23.5103
HM541_HM541	Bifidobacterium sp	-0.0244129	0.587468	469	2.78992
HM541_HM541	Bilophila wadsworthia	-0.0323813	0.71902	19	32.951
HM541_HM541	Blautia sp OF03 15BH	0.224725	1.37069	59	15.0361
HM541_HM541	Blautia wexlerae	0.0562102	0.688275	475	11.2345
HM541_HM541	Clostridium sp AM22 11AC	-0.044286	1.08693	64	25.1014
HM541_HM541	Collinsella aerofaciens	0.0225712	0.511732	355	30.3591
HM541_HM541	Faecalibacillus intestinalis	0.126976	0.929464	76	11.9408
HM541_HM541	Faecalibacterium prausnitzii	0.0141354	0.667749	254	26.6075
HM541_HM541	Faecousia intestinalis	-0.144652	0.957158	53	5.84397
HM541_HM541	Gallintestinimicrobium sp	-0.063104	0.750687	114	34.2079
HM541_HM541	Homo sapiens	0.0545439	0.497256	191	3.67326
HM541_HM541	Lachnospira eligens	0.104829	0.700099	83	3.85111
HM541_HM541	Lentihominibacter faecis	0.114146	0.635628	22	0.576572
HM541_HM541	Odoribacter splanchnicus	-0.07984	0.570351	34	12.6855
HM541_HM541	Oscillibacter sp ER4	-0.342164	0.888907	18	4.01018
HM541_HM541	Parabacteroides sp	-0.118613	0.847806	60	18.2624
HM541_HM541	Phascolarctobacterium faecium	-0.0312158	0.429976	32	27.1166
HM541_HM541	Phocaeicola sp	0.244106	0.953578	99	0.159208
HM541_HM541	Phocaeicola vulgatus	-0.00935581	0.593854	550	12.4209
HM541_HM541	Ruminococcoides intestinale	-0.00240792	0.489228	357	33.7763
HM541_HM541	Ruminococcus sp	-0.0884053	0.828997	23	25.4145
HM541_HM541	Ruminococcus sp MCC718	0.097323	1.02442	106	6.46822
HM541_HM541	Uncultured Anaerotignum sp	-0.265439	0.775486	24	6.58527
HM541_HM541	Uncultured Bifidobacterium sp	-0.0176083	0.935838	159	13.1631
HM541_HM541	Uncultured Blautia sp	0.0115973	0.700511	234	36.9003
HM541_HM541	Uncultured Mediterraneibacter sp	0.000750768	0.642769	125	6.67935
HM541_HM541	Uncultured Oscillibacter sp	-0.0523178	0.860105	38	23.9108
HM541_HM541	Uncultured Streptococcus sp	0.0127453	0.39704	37	32.1811
HM541_HM541	Uncultured Sutterella sp	-0.0807178	0.79605	11	17.1992
HM541_HM541	Vescimonas sp	-0.148747	0.944167	21	27.1384

## Sheet: Table S3
Table S3. Median within-sample log fold changes and the corresponding E-values for HM541 (genus).
pairs	Taxon	median	iqr	num_prots	E-value
HM541_HM541	Agathobacter	-0.00176239	0.924229	155	29.3586
HM541_HM541	Alistipes	0.0960036	0.887621	40	18.8186
HM541_HM541	Anaerobutyricum	0.0162484	0.652127	144	10.9891
HM541_HM541	Anaerostipes	-0.0229945	0.649178	363	7.22828
HM541_HM541	Anaerotignum	-0.32455	1.22383	21	3.58026
HM541_HM541	Anthropogastromicrobium	-0.117722	1.30483	60	19.4427
HM541_HM541	Bacteroides	0.0178306	0.82166	94	25.0267
HM541_HM541	Bifidobacterium	-0.010344	0.511646	976	6.05151
HM541_HM541	Bilophila	-0.051117	0.734981	19	23.9476
HM541_HM541	Blautia	0.0207696	0.655687	609	17.0859
HM541_HM541	Clostridium	-0.118669	1.18058	73	3.23482
HM541_HM541	Collinsella	0.00320509	0.500351	354	17.9665
HM541_HM541	Faecalibacillus	0.062284	0.975039	75	17.9238
HM541_HM541	Faecalibacterium	-0.0197438	0.670335	249	14.5816
HM541_HM541	Faecousia	-0.0485015	1.07816	49	5.72785
HM541_HM541	Gallintestinimicrobium	-0.120249	0.799021	108	11.5711
HM541_HM541	Homo	0.0358082	0.497256	191	9.31204
HM541_HM541	Lachnospira	-0.0346206	0.734338	82	21.812
HM541_HM541	Lentihominibacter	0.108881	0.741428	23	1.5669
HM541_HM541	Mediterraneibacter	0.0201769	0.841539	121	26.6981
HM541_HM541	Odoribacter	-0.0588761	0.584115	33	7.92378
HM541_HM541	Oscillibacter	-0.102105	0.83531	55	3.69474
HM541_HM541	Parabacteroides	-0.0715107	0.779846	60	17.7298
HM541_HM541	Phascolarctobacterium	-0.0448411	0.492795	34	19.0889
HM541_HM541	Phocaeicola	-0.0111171	0.560422	576	4.66407
HM541_HM541	Ruminococcoides	-0.0155956	0.509706	356	20.723
HM541_HM541	Ruminococcus	-0.0271895	0.815816	161	25.3234
HM541_HM541	Streptococcus	-0.0173248	0.440723	37	20.6156
HM541_HM541	Sutterella	-0.106047	0.79605	11	12.3926
HM541_HM541	Vescimonas	-0.209822	0.778151	19	7.23759

## Sheet: Table S4
Table S4. Median within-sample log fold changes and the corresponding E-values for HM541 (family).
pairs	Taxon	median	iqr	num_prots	E-value
HM541_HM541	Acidaminococcaceae	-0.0584116	0.492795	34	10.2087
HM541_HM541	Anaerotignaceae	-0.204101	1.23764	20	3.21892
HM541_HM541	Anaerovoracaceae	0.097909	0.691925	22	0.216363
HM541_HM541	Bacteroidaceae	0.00258419	0.539127	606	14.1784
HM541_HM541	Bifidobacteriaceae	-0.0104959	0.508252	976	3.08797
HM541_HM541	Clostridiaceae	0.0494748	1.01662	71	12.5004
HM541_HM541	Coprobacillaceae	0.0717883	0.906974	76	4.94506
HM541_HM541	Coriobacteriaceae	0.00293702	0.509075	354	9.90689
HM541_HM541	Desulfovibrionaceae	-0.0513851	0.721786	19	13.5703
HM541_HM541	Hominidae	0.0355401	0.497256	191	5.38352
HM541_HM541	Lachnospiraceae	0.00439557	0.628354	1432	16.6646
HM541_HM541	Odoribacteraceae	-0.174116	0.6316	35	1.82396
HM541_HM541	Oscillospiraceae	-0.0288105	0.664171	860	1.38221
HM541_HM541	Rikenellaceae	0.0553973	1.0489	43	14.0252
HM541_HM541	Streptococcaceae	-0.0175929	0.440723	37	12.0579
HM541_HM541	Sutterellaceae	-0.0929862	0.79605	11	7.90234
HM541_HM541	Tannerellaceae	0.0132677	1.02197	68	12.9987

## Sheet: Table S5
Table S5. Median within-sample log fold changes and the corresponding E-values for HM541 (order).
pairs	Taxon	median	iqr	num_prots	E-value
HM541_HM541	Acidaminococcales	-0.0586093	0.492795	34	7.06543
HM541_HM541	Bacteroidales	-0.00275592	0.544801	687	10.1912
HM541_HM541	Bifidobacteriales	-0.0108098	0.508731	976	2.09113
HM541_HM541	Burkholderiales	-0.0917765	0.79605	11	5.57812
HM541_HM541	Coriobacteriales	0.00273935	0.51051	354	6.83583
HM541_HM541	Desulfovibrionales	-0.0515828	0.720478	19	9.57903
HM541_HM541	Erysipelotrichales	0.0500875	0.872024	76	6.53617
HM541_HM541	Eubacteriales	-0.0302479	0.671389	941	0.323447
HM541_HM541	Lachnospirales	0.00177314	0.634618	1447	9.92663
HM541_HM541	Lactobacillales	-0.00645617	0.402656	37	12
HM541_HM541	Peptostreptococcales	0.0964028	0.650247	22	0.250299
HM541_HM541	Primates	0.0353424	0.497256	191	3.86877

## Sheet: Table S6
Table S6. Median within-sample log fold changes and the corresponding E-values for HM541 (class).
pairs	Taxon	median	iqr	num_prots	E-value
HM541_HM541	Actinomycetes	-0.00971241	0.511518	976	2.00437
HM541_HM541	Bacilli	-0.00574535	0.391124	37	9.5246
HM541_HM541	Bacteroidia	0.000520125	0.548694	687	9.16894
HM541_HM541	Betaproteobacteria	-0.0958788	0.79605	11	4.64844
HM541_HM541	Clostridia	-0.0318656	0.603122	2132	0.330822
HM541_HM541	Coriobacteriia	0.00281985	0.495867	355	5.92362
HM541_HM541	Desulfovibrionia	-0.0508719	0.724936	19	7.98252
HM541_HM541	Erysipelotrichia	0.0583213	0.895763	77	5.20679
HM541_HM541	Mammalia	0.0360532	0.497256	191	3.10401
HM541_HM541	Negativicutes	-0.0630089	0.515022	35	4.60854

## Sheet: Table S7
Table S7. Median within-sample log fold changes and the corresponding E-values for HM541 (phylum).
pairs	Taxon	median	iqr	num_prots	E-value
HM541_HM541	Actinomycetota	-0.00647523	0.505398	1329	1.02055
HM541_HM541	Bacillota	-0.0283496	0.608344	2258	0.323442
HM541_HM541	Bacteroidota	0.000862886	0.550692	687	5.91353
HM541_HM541	Chordata	0.036396	0.497256	191	1.81787
HM541_HM541	Pseudomonadota	-0.0942701	0.79605	11	2.78906
HM541_HM541	Thermodesulfobacteriota	-0.0505292	0.723498	19	4.78951

## Sheet: Table S8
Table S8. Median within-sample log fold changes and the corresponding E-values for HM604 (species).
pairs	Taxon	median	iqr	num_prots	E-value
HM604_HM604	Alistipes sp	0.105012	1.01148	72	19.2608
HM604_HM604	Anaeromassilibacillus sp D41t1 190614 C2	0.790805	0.903495	24	0.0561446
HM604_HM604	Anaerostipes hadrus	-0.100046	1.09975	91	5.20424
HM604_HM604	Anaerostipes sp	0.0501076	1.0466	125	15.5759
HM604_HM604	Bifidobacterium sp	-0.0162665	1.09481	194	23.029
HM604_HM604	Blautia wexlerae	0.0679988	0.970107	252	1.95476
HM604_HM604	Clostridium sp DFI 1 208	-0.386292	1.17031	12	8.48389
HM604_HM604	Collinsella intestinalis	-0.153571	1.20478	26	11.6944
HM604_HM604	Coprococcus catus	-0.0334491	1.74186	60	21.7835
HM604_HM604	Coprococcus comes	0.0707869	1.04178	251	18.0442
HM604_HM604	Dorea acetigenes	-0.174872	1.1127	52	3.26495
HM604_HM604	Dysosmobacter sp	-0.357894	1.36223	11	11.6211
HM604_HM604	Faecalibacillus intestinalis	0.0162541	0.930731	71	15.8594
HM604_HM604	Faecalibacterium prausnitzii	0.00391036	0.994933	148	13.3148
HM604_HM604	Homo sapiens	0.0606891	0.784414	176	3.05697
HM604_HM604	Lachnospira eligens	-0.0124748	1.00439	78	8.82339
HM604_HM604	Monoglobus pectinilyticus	0.106607	0.875765	29	19.9569
HM604_HM604	Oscillibacter sp ER4	0.147004	0.49987	21	7.19335
HM604_HM604	Parasutterella sp	0.170129	1.50244	14	12.5397
HM604_HM604	Phocaeicola sp	0.0993146	1.87276	97	10.2741
HM604_HM604	Phocaeicola vulgatus	0.0220236	0.890044	591	23.5459
HM604_HM604	Roseburia faecis	-0.0533366	1.08352	135	24.6495
HM604_HM604	Ruminococcus sp	0.314682	1.09252	11	22.4609
HM604_HM604	Uncultured Blautia sp	0.137557	0.931861	173	2.7572
HM604_HM604	Uncultured Faecalibacterium sp	0.0508069	1.05913	293	6.53995

## Sheet: Table S9
Table S9. Median within-sample log fold changes and the corresponding E-values for HM604 (genus).
pairs	Taxon	median	iqr	num_prots	E-value
HM604_HM604	Alistipes	0.115607	0.976113	72	14.4098
HM604_HM604	Anaeromassilibacillus	0.231165	0.880369	20	8.59105
HM604_HM604	Anaerostipes	-0.00798186	1.12444	176	14.5583
HM604_HM604	Bifidobacterium	-0.0235703	0.955265	189	19.6331
HM604_HM604	Blautia	0.0831529	1.01794	317	0.918346
HM604_HM604	Clostridium	-0.375698	1.17031	12	7.12646
HM604_HM604	Collinsella	-0.142977	1.20478	26	10.4831
HM604_HM604	Coprococcus	0.036349	1.09379	300	18.4582
HM604_HM604	Dorea	-0.0962935	1.45214	62	14.9691
HM604_HM604	Dysosmobacter	-0.283616	0.852249	10	7.875
HM604_HM604	Eggerthella	-0.321021	1.73656	11	6.72656
HM604_HM604	Faecalibacillus	0.0298384	0.973291	71	9.95084
HM604_HM604	Faecalibacterium	-0.0202144	0.751444	367	17.661
HM604_HM604	Homo	0.0712833	0.784414	176	1.66955
HM604_HM604	Lachnospira	-0.12986	0.989575	73	8.89921
HM604_HM604	Monoglobus	0.0751377	1.02736	29	18.5117
HM604_HM604	Oscillibacter	0.237077	0.735163	21	7.09086
HM604_HM604	Parasutterella	0.180723	1.50244	14	15.0117
HM604_HM604	Phocaeicola	0.0621056	0.888405	600	1.74473
HM604_HM604	Roseburia	-0.124262	1.07609	132	11.1769
HM604_HM604	Ruminococcus	0.0803313	0.823799	13	16.5242

[truncated: 51 more sheets: Table S10, Table S11, Table S12, Table S13, Table S14, Table S15, Table S16, Table S17, Table S18, Table S19, Table S20, Table S21, Table S22, Table S23, Table S24, Table S25, Table S26, Table S27, Table S28, Table S29 …]
